# Supplementary material for: CD4+ T cell heterogeneity in gestational age and preeclampsia using single-cell RNA sequencing
Source: Front Immunol. 2024 May 7;15:1401738. doi: 10.3389/fimmu.2024.1401738 (PMC11106458; doi:10.3389/fimmu.2024.1401738)
Supplement: Supplementary file 2 [file Table_1.xlsx]

## Sheet: Pt info
Supplementary Table 1. Detailed characteristics of the participants.
Subject ID	Batch	Group	Maternal age	Gravidity	Parity	Mode of conception	Gestational week at surgery	Gestational week at PE onset	Mode of delivery	Number of analyzed cells
Tar2.hST02	1	Normal term delivery_decidua_1	35	1	0	natural	37		CS	2939
Tar2.hST03	1	Normal term delivery _PBMC_1	42	5	1	natural	39		CS	2628
Tar2.hST04	1	Normal early _ decidua_1	32	4	2	natural	7			2883
Tar2.hST05	1	Normal early _ decidua_2	21	1	0	natural	7			3091
Tar2.hST06	1	Preeclampsia_decidua_1	33	1	0	natural	34	27	CS	2479
Tar3.hST01	2	Normal early _ decidua_3	19	1	0	natural	6			1237
Tar3.hST02	2	Normal early _ decidua_4	25	1	0	natural	7			1261
Tar3.hST03	2	Normal term delivery_decidua_2	42	5	1	natural	39		CS	1773
Tar3.hST04	2	Normal term delivery_decidua_3	32	1	0	IVF-ET	40		CS	1860
Tar3.hST05	2	Preeclampsia_decidua_2	34	1	0	natural	37	31	CS	2148
Tar3.hST06	2	Preeclampsia_decidua_3	41	2	0	IVF-ET	35	31	CS	1703
									Total cells	24002
