# Supplementary material for: CD4+ T cell heterogeneity in gestational age and preeclampsia using single-cell RNA sequencing
Source: Front Immunol. 2024 May 7;15:1401738. doi: 10.3389/fimmu.2024.1401738 (PMC11106458; doi:10.3389/fimmu.2024.1401738)
Supplement: Supplementary file 3 [file Table_2.xlsx]

## Sheet: Sheet1
	Supplementary Table 2. Key reagents, oligonucleotides, software and algorithms.
	Antibodies	Source	Identifier	Clone
	Totalseq human hashtag-A0251	Biolegend	Cat#394601	LNH-94; 2M2
	Totalseq human hashtag-A0252	Biolegend	Cat#394603	LNH-94; 2M2
	APC anti-human CD14	Biolegend	Cat#301807	M5E2
	FITC anti-human CD37	Biolegend	Cat#356303	M-B371
	PE anti-human CD3	Biolegend	Cat#300307	HIT3a
	APC-Cy7 Mouse Anti-Human CD4	BD Biosciences	Cat#557871	RPA-T4
	PE-Cy7 anti-human CD25	Biolegend	Cat#356108	M-A251
	Chemicals, peptides, and recombinant proteins	Source	Identifier
	nuclease-free BSA	Sigma	Cat#B6917-100MG
	BD PharmingenTM Stain Buffer (FBS)	BD Biosciences	Cat#554656
	Calcein, AM, cell-permeant dye	invitrogen	Cat#C1430
	DRAQ7 0.3mM 1mL	BD Biosciences	Cat#564904
	7-AAD	BD Biosciences	Cat#51-68981E
	BD® Flex Single-Cell Multiplexing Kit A, Flex Sample Tag 1-6	BD Biosciences	Cat# 633849
	BD RhapsodyTM Targeted mRNA and AbSeq Reagent Kit	BD Biosciences	Cat#633771
	Flow-Count Fluorospheres	BECKMAN COULTER	Cat#7547053
	Deposited data	Source	Identifier
	scRNAseq datasets	This paper	DDBJ: PRJDB17285
	Oligonucleotides	Source	Identifier	Sequences
	BD Rhapsody T Cell Expression Panel Hs	BD Biosciences	Cat#633751
	Deoxynucleotide Solution Mix 10mM	NEB	N0447
	Rhapsody Supplemental Gene Primer for IL10:	BD Biosciences	Custom panel	atggaagttgcagtgagctgatatcatgcccctgtactccagcctgggtgacagagcaag actctgtctcaaaaaataaaaataaaaataaaTTTGGTTCTAATAGAACTCAGTTTTAAC TAGAATTTATTCAATTCCTCTGGGAATGTTACATTGTTTGTCTGTCTTCATAGCAGATTT TAATTTTGAATAAATAAATGTATCTTATTCACATC
	Rhapsody Supplemental Gene Primer for NRP1:	BD Biosciences	Custom panel	GTAAAGGCAGTGTTACAAAATGTTCAGTTTATATTGTTTTAGATTGTTTTGTAATTTTTA AAGGTGTAAAATAACATATTTTTTCTTTATGGAAATCTATAAAACTTTCTGTAGTAAAAT GTTTTCATTTTACTGGTATATTATTGCTTCATGTTTTGTACCATCATAAGATTTTGTGCA GATTTTTTTTACAGAAATTATTATTTTCTATGACAATATGACACTTGTAAATTGTTGTTT CAAAATGAACAGCGAAGCCTTAACTTTAAATGACATTTGTATTCTCAGACACTGAGTAGC ATAAAAACCACATAGAACTGAACTGTAACTTAAATTCCAAACTATGACTACTACATTCCA AAGAAACAGTTGAATTAAACATTTTCATA
	Klenow Fragment(3'-5'exo-)-	NEB	M0212L
	Software and algorithms	Source	Version
	Seurat	R package	Version 4.1.1
	ggplot2	R package	Version 3.3.6
	EnhancedVolcano	R package	Version 1.14.0
	UpSetR	R package	Version 1.4.0
	GOplot	R package	Version 1.0.2
	Matascape	https://metascape.org/gp/index.html#/main/step1
	GraphPad Prism	GraphPad Software	Version 9.4.1
