# Supplementary material for: CD4+ T cell heterogeneity in gestational age and preeclampsia using single-cell RNA sequencing
Source: Front Immunol. 2024 May 7;15:1401738. doi: 10.3389/fimmu.2024.1401738 (PMC11106458; doi:10.3389/fimmu.2024.1401738)
Supplement: Supplementary file 4 [file Table_3.xlsx]

## Sheet: clusters
Supplementary Table 3. Feature marker genes for CD4+ T cell clusters and FoxP3 Treg sub clusters
CD4+ T cell clusters								FoxP3 Treg sub clusters
cluster	p_val	avg_log2FC	pct.1	pct.2	p_val_adj	gene		cluster	p_val	avg_log2FC	pct.1	pct.2	p_val_adj	gene
7-Th1/Th2 int	1.49676e-45	1.90833	0.294	0.209	3.62217e-43	IL15		Treg1 TIGIT low	4.2947e-25	3.84584	0.332	0.093	1.03932e-22	EOMES
7-Th1/Th2 int	2.22868e-42	1.8737	0.32	0.242	5.39341e-40	LAT2		Treg1 TIGIT low	1.10648e-28	3.66763	0.45	0.155	2.67768e-26	CD300A
7-Th1/Th2 int	5.1183e-21	1.8081	0.317	0.269	1.23863e-18	FASLG		Treg1 TIGIT low	3.03973e-06	2.60729	0.579	0.584	0.000735616	IL7R
7-Th1/Th2 int	0	1.71194	0.661	0.518	0	CXCR3		Treg1 TIGIT low	3.68734e-45	2.4655	0.288	0.026	8.92337e-43	CCR10
7-Th1/Th2 int	0	1.67436	0.864	0.516	0	CCL5		Treg1 TIGIT low	2.30168e-05	2.03698	0.874	0.937	0.00557006	CXCR4
7-Th1/Th2 int	8.65859e-48	1.62901	0.261	0.172	2.09538e-45	IL2		Treg1 TIGIT low	9.01752e-05	1.95182	0.438	0.259	0.0218224	IRF4
7-Th1/Th2 int	0	1.32386	0.824	0.567	0	GZMA		Treg1 TIGIT low	3.14712e-05	1.91602	0.479	0.282	0.00761603	CCR2
7-Th1/Th2 int	3.3156e-73	1.26744	0.438	0.397	8.02374e-71	IL18RAP		Treg1 TIGIT low	8.60462e-10	1.73689	0.812	0.932	2.08232e-07	BTG1
7-Th1/Th2 int	6.61502e-57	1.20521	0.436	0.402	1.60083e-54	CCR2		Treg1 TIGIT low	9.8589e-17	1.57993	0.421	0.182	2.38585e-14	GZMH
7-Th1/Th2 int	5.00974e-12	1.17074	0.39	0.409	1.21236e-09	CD40LG		Treg1 TIGIT low	1.75929e-07	1.55899	0.732	0.759	4.25748e-05	TNFRSF1B
7-Th1/Th2 int	5.69592e-308	1.12716	0.643	0.492	1.37841e-305	GZMK		Treg1 TIGIT low	4.70751e-09	1.41886	0.909	0.986	1.13922e-06	GAPDH
7-Th1/Th2 int	1.85388e-49	1.0526	0.434	0.403	4.4864e-47	CD300A		Treg1 TIGIT low	3.32562e-17	1.35186	0.724	0.859	8.04801e-15	CD48
7-Th1/Th2 int	1.49589e-38	1.00281	0.46	0.443	3.62005e-36	LGALS3		Treg1 TIGIT low	1.37934e-06	1.34482	0.685	0.732	0.0003338	LGALS1
7-Th1/Th2 int	1.44368e-20	0.952169	0.35	0.313	3.4937e-18	ICAM1		Treg1 TIGIT low	9.23934e-09	1.31431	0.347	0.175	2.23592e-06	SEMA7A
7-Th1/Th2 int	1.16268e-58	0.915219	0.394	0.324	2.81368e-56	KLRG1		Treg1 TIGIT low	5.44484e-09	1.29506	0.791	0.837	1.31765e-06	LTB
7-Th1/Th2 int	4.43635e-55	0.880741	0.531	0.507	1.0736e-52	DPP4		Treg1 TIGIT low	4.55673e-07	1.22513	0.538	0.326	0.000110273	CNOT2
7-Th1/Th2 int	2.49744e-137	0.874959	0.577	0.483	6.04379e-135	CST7		Treg1 TIGIT low	2.05235e-10	1.14156	0.862	0.938	4.96668e-08	JUNB
7-Th1/Th2 int	3.78288e-13	0.787592	0.433	0.458	9.15458e-11	GATA3		Treg1 TIGIT low	1.31068e-25	1.12567	0.532	0.262	3.17184e-23	GZMK
7-Th1/Th2 int	3.18873e-32	0.699373	0.41	0.398	7.71673e-30	CXCR6		Treg1 TIGIT low	1.36324e-13	1.11291	0.824	0.951	3.29905e-11	CD3D
7-Th1/Th2 int	4.69926e-30	0.677997	0.411	0.394	1.13722e-27	IFNG		Treg1 TIGIT low	9.639e-05	0.956393	0.647	0.639	0.0233264	PIK3IP1
7-Th1/Th2 int	2.00794e-41	0.673238	0.548	0.536	4.85922e-39	TNFSF10		Treg1 TIGIT low	0.00012125	0.815395	0.526	0.352	0.0293425	BCL2
7-Th1/Th2 int	1.96915e-11	0.654051	0.277	0.239	4.76534e-09	EGR3		Treg1 TIGIT low	2.50971e-27	0.799263	0.438	0.152	6.07351e-25	CTSW
7-Th1/Th2 int	1.655e-25	0.601215	0.54	0.542	4.0051e-23	BAX		Treg1 TIGIT low	4.94351e-50	0.77776	0.303	0.03	1.19633e-47	AURKB
7-Th1/Th2 int	1.05804e-79	0.575926	0.55	0.503	2.56045e-77	APOBEC3G		Treg1 TIGIT low	9.50946e-11	0.748642	0.497	0.269	2.30129e-08	IFNG
7-Th1/Th2 int	8.65575e-24	0.546861	0.419	0.398	2.09469e-21	CCR5		Treg1 TIGIT low	5.00414e-10	0.677119	0.371	0.188	1.211e-07	TXK
7-Th1/Th2 int	5.46664e-09	0.542501	0.257	0.223	1.32293e-06	LIF		Treg1 TIGIT low	5.20796e-06	0.575206	0.521	0.327	0.00126033	PMCH
7-Th1/Th2 int	1.24448e-15	0.486929	0.336	0.312	3.01165e-13	IL15RA		Treg1 TIGIT low	7.16623e-09	0.568612	0.547	0.346	1.73423e-06	BCL11B
7-Th1/Th2 int	3.98285e-19	0.479438	0.407	0.396	9.6385e-17	LAG3		Treg1 TIGIT low	6.19137e-13	0.566809	0.488	0.261	1.49831e-10	MYC
7-Th1/Th2 int	2.25e-15	0.471249	0.403	0.395	5.44499e-13	IL18R1		Treg1 TIGIT low	1.61808e-09	0.555849	0.912	0.976	3.91574e-07	TRAC
7-Th1/Th2 int	0	0.405743	0.757	0.589	0	KLRB1		Treg1 TIGIT low	1.27926e-12	0.55012	0.841	0.92	3.09581e-10	CD2
7-Th1/Th2 int	6.14419e-31	0.366872	0.331	0.417	1.48689e-28	GLG1		Treg1 TIGIT low	2.74015e-06	0.534596	0.668	0.694	0.000663116	FOSB
7-Th1/Th2 int	2.89733e-145	0.357452	0.675	0.592	7.01154e-143	IL2RB		Treg1 TIGIT low	2.13259e-09	0.50773	0.456	0.251	5.16086e-07	IL18RAP
7-Th1/Th2 int	0.000180343	0.355061	0.382	0.45	0.0436429	CTSW		Treg1 TIGIT low	6.23413e-09	0.37457	0.724	0.767	1.50866e-06	SELPLG
7-Th1/Th2 int	5.17542e-32	0.33061	0.502	0.491	1.25245e-29	IER5		Treg1 TIGIT low	3.94656e-08	0.371598	0.509	0.297	9.55068e-06	RORA
7-Th1/Th2 int	1.15813e-14	0.327747	0.537	0.55	2.80268e-12	GZMM		Treg1 TIGIT low	1.80957e-06	0.346624	0.535	0.338	0.000437917	TNF
7-Th1/Th2 int	2.21168e-44	0.26685	0.486	0.447	5.35226e-42	TNF		Treg1 TIGIT low	8.85976e-08	0.294863	0.506	0.33	2.14406e-05	GZMA
7-Th1/Th2 int	2.55476e-30	-0.250731	0.838	0.821	6.18251e-28	CD44		Treg1 TIGIT low	1.41096e-08	-0.299247	0.585	0.617	3.41453e-06	DUSP2
7-Th1/Th2 int	2.05309e-08	-0.284377	0.393	0.464	4.96849e-06	CBLB		Treg1 TIGIT low	0.00011821	-0.362531	0.597	0.544	0.0286069	PRDM1
7-Th1/Th2 int	4.3917e-18	-0.305678	0.794	0.783	1.06279e-15	CD6		Treg1 TIGIT low	9.47233e-22	-0.385955	0.712	0.82	2.2923e-19	CD44
7-Th1/Th2 int	5.5779e-162	-0.354237	0.965	0.923	1.34985e-159	CXCR4		Treg1 TIGIT low	2.84092e-08	-0.399929	0.585	0.574	6.87504e-06	ANXA5
7-Th1/Th2 int	6.15274e-30	-0.421308	0.87	0.849	1.48896e-27	ITGB2		Treg1 TIGIT low	4.25154e-16	-0.454446	0.297	0.11	1.02887e-13	FASLG
7-Th1/Th2 int	9.64449e-11	-0.426813	0.597	0.677	2.33397e-08	CD27		Treg1 TIGIT low	1.57371e-09	-0.517484	0.526	0.333	3.80839e-07	GIMAP7
7-Th1/Th2 int	3.76528e-16	-0.42769	0.301	0.364	9.11197e-14	FOXP1		Treg1 TIGIT low	1.25595e-05	-0.557008	0.621	0.619	0.0030394	TIGIT
7-Th1/Th2 int	4.95932e-05	-0.430173	0.576	0.633	0.0120015	ZAP70		Treg1 TIGIT low	1.43136e-05	-0.629651	0.482	0.287	0.0034639	FOXO3
7-Th1/Th2 int	1.89354e-14	-0.470124	0.93	0.909	4.58236e-12	CD3D		Treg1 TIGIT low	0.000154943	-0.630604	0.415	0.247	0.0374963	EGR1
7-Th1/Th2 int	5.90483e-05	-0.471209	0.948	0.944	0.0142897	TRAC		Treg1 TIGIT low	1.41911e-18	-0.640407	0.721	0.777	3.43426e-16	CD247
7-Th1/Th2 int	6.29339e-103	-0.491497	0.977	0.928	1.523e-100	GAPDH		Treg1 TIGIT low	1.15748e-10	-0.76983	0.721	0.772	2.8011e-08	IL2RB
7-Th1/Th2 int	6.32686e-15	-0.497968	0.426	0.508	1.5311e-12	CNOT2		Treg1 TIGIT low	7.50064e-05	-0.937721	0.538	0.502	0.0181516	CXCR3
7-Th1/Th2 int	2.44683e-10	-0.501773	0.27	0.315	5.92133e-08	NINJ2		Treg1 TIGIT low	1.7565e-14	-0.980428	0.518	0.286	4.25072e-12	GIMAP5
7-Th1/Th2 int	4.81842e-20	-0.559558	0.947	0.955	1.16606e-17	TRBC2		Treg1 TIGIT low	1.55584e-07	-1.01741	0.497	0.305	3.76513e-05	IL6R
7-Th1/Th2 int	2.17493e-30	-0.575167	0.365	0.454	5.26332e-28	CASP3		Treg1 TIGIT low	4.42473e-12	-1.0444	0.553	0.601	1.07079e-09	LAIR2
7-Th1/Th2 int	1.09937e-120	-0.627211	0.761	0.665	2.66047e-118	FOSB		Treg1 TIGIT low	5.30291e-07	-1.06777	0.568	0.531	0.00012833	HLA-DQB1
7-Th1/Th2 int	2.88249e-11	-0.651934	0.428	0.51	6.97562e-09	PRDM1		Treg1 TIGIT low	1.92322e-07	-1.14538	0.679	0.694	4.65419e-05	HLA-DPB1
7-Th1/Th2 int	1.42018e-31	-0.6524	0.358	0.44	3.43685e-29	TSPAN32		Treg1 TIGIT low	1.50935e-06	-1.24635	0.494	0.309	0.000365263	CCR6
7-Th1/Th2 int	3.19487e-19	-0.656536	0.9	0.889	7.7316e-17	CD48		Treg1 TIGIT low	2.25145e-11	-1.30598	0.5	0.276	5.44851e-09	TSPAN32
7-Th1/Th2 int	1.34721e-38	-0.661757	0.395	0.495	3.26024e-36	CLEC2D		Treg1 TIGIT low	2.05317e-18	-1.35132	0.571	0.64	4.96868e-16	CD3G
7-Th1/Th2 int	4.9359e-38	-0.666238	0.405	0.503	1.19449e-35	FOXO1		Treg1 TIGIT low	3.69916e-11	-1.35197	0.485	0.263	8.95196e-09	CASP3
7-Th1/Th2 int	1.5984e-57	-0.689481	0.348	0.456	3.86812e-55	HLA-DMA		Treg1 TIGIT low	2.34248e-07	-1.39034	0.488	0.276	5.66881e-05	GLG1
7-Th1/Th2 int	1.84945e-78	-0.693814	0.897	0.829	4.47568e-76	CD69		Treg1 TIGIT low	3.17853e-11	-1.40068	0.529	0.58	7.69204e-09	ARL4C
7-Th1/Th2 int	6.44284e-16	-0.702296	0.34	0.406	1.55917e-13	IL23R		Treg1 TIGIT low	7.0706e-13	-1.6182	0.506	0.287	1.71108e-10	TRAT1
7-Th1/Th2 int	1.21512e-20	-0.722778	0.939	0.926	2.9406e-18	JUNB		Treg1 TIGIT low	1.32414e-07	-1.71841	0.482	0.281	3.20442e-05	CXCR5
7-Th1/Th2 int	4.06148e-05	-0.73121	0.298	0.287	0.00982878	CCL4		Treg1 TIGIT low	1.48815e-26	-1.78237	0.415	0.154	3.60133e-24	TOP2A
7-Th1/Th2 int	2.82832e-20	-0.739733	0.431	0.413	6.84453e-18	NKG7		Treg1 TIGIT low	1.48852e-27	-1.79889	0.465	0.198	3.60223e-25	FOXP1
7-Th1/Th2 int	1.66928e-14	-0.758331	0.467	0.549	4.03966e-12	IL4R		Treg1 TIGIT low	1.73621e-06	-1.97273	0.429	0.248	0.000420163	NKG7
7-Th1/Th2 int	1.39703e-51	-0.777626	0.36	0.456	3.38081e-49	IRF4		Treg1 TIGIT low	1.63021e-08	-2.74003	0.35	0.195	3.94511e-06	RORC
7-Th1/Th2 int	1.40512e-06	-0.785333	0.423	0.487	0.000340039	HMGB2		Treg1 TIGIT low	4.11104e-08	-2.79551	0.474	0.266	9.94871e-06	PASK
7-Th1/Th2 int	5.94257e-05	-0.794776	0.367	0.419	0.014381	TNFRSF18		Treg1 TIGIT low	1.05156e-07	-2.80243	0.482	0.275	2.54478e-05	BCL6
7-Th1/Th2 int	3.63245e-08	-0.814422	0.336	0.313	8.79053e-06	DUSP4		Treg1 TIGIT low	1.42497e-19	-2.93875	0.468	0.211	3.44844e-17	S1PR1
7-Th1/Th2 int	3.30728e-14	-0.848974	0.563	0.643	8.00362e-12	ITGA4		Treg1 TIGIT low	4.07894e-18	-3.08816	0.291	0.099	9.87105e-16	IL2
7-Th1/Th2 int	1.00984e-06	-0.858176	0.42	0.499	0.00024438	TNFRSF4		Treg1 TIGIT low	0.000170599	-3.11771	0.409	0.271	0.0412849	IL12RB2
7-Th1/Th2 int	1.60556e-10	-0.87686	0.582	0.652	3.88545e-08	FYN		Treg1 TIGIT low	9.29394e-08	-3.1546	0.447	0.253	2.24913e-05	CD274
7-Th1/Th2 int	8.07852e-24	-0.908764	0.466	0.55	1.955e-21	GIMAP5		Treg1 TIGIT low	8.96056e-11	-3.51728	0.262	0.108	2.16845e-08	IRF8
7-Th1/Th2 int	1.45827e-18	-0.979817	0.578	0.656	3.52902e-16	TNFRSF25		Treg1 TIGIT low	2.53599e-20	-4.11342	0.297	0.091	6.13709e-18	PTGDR2
7-Th1/Th2 int	2.27412e-16	-0.980063	0.6	0.675	5.50336e-14	BIN2		Treg1 TIGIT low	1.4692e-14	-5.20648	0.385	0.185	3.55547e-12	LIF
7-Th1/Th2 int	2.32869e-23	-1.00223	0.544	0.642	5.63542e-21	ICOS		Treg1 TIGIT low	0.000114822	-5.96433	0.382	0.234	0.0277868	VNN2
7-Th1/Th2 int	1.09309e-20	-1.00478	0.416	0.508	2.64528e-18	LTA		Treg1 TIGIT low	9.88468e-16	-6.32899	0.432	0.197	2.39209e-13	CD40LG
7-Th1/Th2 int	1.68398e-35	-1.01899	0.48	0.571	4.07523e-33	STAT6		Treg1 TIGIT low	1.16053e-15	-6.52232	0.253	0.081	2.80849e-13	CCNB1
7-Th1/Th2 int	1.55381e-18	-1.05501	0.869	0.905	3.76023e-16	LTB		Treg1 TIGIT low	2.09541e-16	-7.69556	0.265	0.081	5.0709e-14	CCL3
7-Th1/Th2 int	8.28362e-10	-1.05761	0.437	0.522	2.00464e-07	HLA-DPA1		Treg0 Naive	0.000109205	4.19701	0.206	0.352	0.0264276	PASK
7-Th1/Th2 int	1.84359e-43	-1.06366	0.394	0.505	4.46148e-41	STAT5A		Treg0 Naive	9.60719e-07	3.53838	0.125	0.268	0.000232494	LIF
7-Th1/Th2 int	3.34027e-50	-1.21648	0.498	0.62	8.08345e-48	GIMAP2		Treg0 Naive	6.691e-45	3.215	0.681	0.431	1.61922e-42	TCF7
7-Th1/Th2 int	4.62016e-53	-1.32222	0.452	0.567	1.11808e-50	TRAT1		Treg0 Naive	2.10419e-06	2.65842	0.161	0.323	0.000509215	CXCL13
7-Th1/Th2 int	9.37249e-23	-1.4206	0.194	0.265	2.26814e-20	IRF8		Treg0 Naive	3.78537e-44	2.23836	0.681	0.393	9.16059e-42	LEF1
7-Th1/Th2 int	8.92856e-47	-1.42501	0.529	0.648	2.16071e-44	ITK		Treg0 Naive	1.80875e-11	1.99436	0.609	0.554	4.37719e-09	ARL4C
7-Th1/Th2 int	1.96993e-08	-1.51054	0.481	0.564	4.76722e-06	HLA-DPB1		Treg0 Naive	0.000118612	1.86815	0.215	0.367	0.0287041	TSPAN32
7-Th1/Th2 int	2.04702e-95	-1.57522	0.409	0.536	4.95379e-93	TRIB2		Treg0 Naive	3.36125e-07	1.7086	0.179	0.35	8.13422e-05	ICAM1
7-Th1/Th2 int	4.07249e-88	-1.58414	0.436	0.56	9.85543e-86	BCL11B		Treg0 Naive	3.19814e-09	1.59376	0.101	0.271	7.73951e-07	TYMS
7-Th1/Th2 int	4.12749e-123	-1.60369	0.679	0.812	9.98852e-121	TCF7		Treg0 Naive	1.18859e-20	1.5278	0.687	0.587	2.87639e-18	SELL
7-Th1/Th2 int	9.40237e-05	-1.60923	0.57	0.581	0.0227537	TNFRSF1B		Treg0 Naive	1.05516e-07	1.2733	0.122	0.274	2.5535e-05	EGR3
7-Th1/Th2 int	7.30174e-24	-1.63105	0.359	0.445	1.76702e-21	IL2RA		Treg0 Naive	1.60555e-06	1.09125	0.588	0.584	0.000388543	CD6
7-Th1/Th2 int	1.18885e-37	-1.63458	0.302	0.396	2.87701e-35	NAMPT		Treg0 Naive	5.07586e-09	1.05728	0.182	0.37	1.22836e-06	BCL6
7-Th1/Th2 int	2.12588e-67	-1.65685	0.614	0.736	5.14464e-65	PIK3IP1		Treg0 Naive	1.05761e-06	1.05532	0.304	0.51	0.000255942	PDCD1
7-Th1/Th2 int	7.35732e-81	-1.68826	0.482	0.614	1.78047e-78	GIMAP7		Treg0 Naive	6.84427e-15	1.03267	0.516	0.417	1.65631e-12	CCR7
7-Th1/Th2 int	1.55996e-131	-1.70835	0.235	0.392	3.7751e-129	VNN2		Treg0 Naive	4.59051e-07	0.986558	0.218	0.397	0.00011109	DPP4
7-Th1/Th2 int	2.1399e-20	-1.71234	0.931	0.917	5.17855e-18	BTG1		Treg0 Naive	1.80237e-06	0.967475	0.322	0.516	0.000436174	STAT1
7-Th1/Th2 int	5.32595e-87	-1.79486	0.38	0.51	1.28888e-84	S1PR1		Treg0 Naive	3.68292e-10	0.959465	0.17	0.377	8.91268e-08	GLG1
7-Th1/Th2 int	5.61089e-98	-1.85194	0.354	0.473	1.35784e-95	IL6R		Treg0 Naive	7.21044e-08	0.916359	0.2	0.378	1.74493e-05	NINJ2
7-Th1/Th2 int	1.76153e-136	-2.04499	0.389	0.544	4.26291e-134	MYC		Treg0 Naive	6.82499e-06	0.784372	0.212	0.368	0.00165165	IKZF2
7-Th1/Th2 int	2.04781e-07	-2.30068	0.333	0.389	4.9557e-05	CCL20		Treg0 Naive	3.8886e-08	0.746023	0.603	0.559	9.41041e-06	TNFRSF25
7-Th1/Th2 int	3.5488e-65	-2.42184	0.418	0.54	8.58809e-63	CTLA4		Treg0 Naive	2.73317e-28	0.634062	0.988	0.933	6.61427e-26	CD52
7-Th1/Th2 int	4.63582e-33	-2.4508	0.195	0.273	1.12187e-30	CCNB1		Treg0 Naive	8.89651e-13	0.628378	0.14	0.351	2.15296e-10	CD274
7-Th1/Th2 int	9.15355e-82	-2.54167	0.335	0.457	2.21516e-79	PASK		Treg0 Naive	9.4897e-08	0.594816	0.576	0.528	2.29651e-05	BIN2
7-Th1/Th2 int	2.20816e-92	-2.605	0.242	0.375	5.34375e-90	TXK		Treg0 Naive	2.36736e-05	0.593116	0.218	0.39	0.00572902	RORA
7-Th1/Th2 int	2.35593e-12	-2.75128	0.334	0.404	5.70136e-10	HLA-DRB3		Treg0 Naive	1.26944e-08	0.557105	0.815	0.787	3.07204e-06	CD44
7-Th1/Th2 int	7.50742e-89	-2.87745	0.281	0.407	1.81679e-86	CHI3L2		Treg0 Naive	3.2286e-05	0.339248	0.143	0.268	0.00781322	BTLA
7-Th1/Th2 int	1.15971e-62	-2.89124	0.326	0.451	2.8065e-60	TIGIT		Treg0 Naive	2.92722e-05	0.294737	0.188	0.358	0.00708388	CASP3
7-Th1/Th2 int	0	-2.9264	0.517	0.749	0	LEF1		Treg0 Naive	4.28126e-08	-0.272226	0.304	0.513	1.03607e-05	LAP3
7-Th1/Th2 int	6.87428e-15	-3.12373	0.354	0.429	1.66358e-12	HLA-DRA		Treg0 Naive	5.42535e-09	-0.329211	0.272	0.484	1.31294e-06	TIAF1
7-Th1/Th2 int	1.35739e-122	-3.28636	0.18	0.331	3.28488e-120	TYMS		Treg0 Naive	4.01026e-11	-0.339627	0.155	0.337	9.70483e-09	LAT2
7-Th1/Th2 int	3.66842e-71	-3.32421	0.336	0.463	8.87758e-69	CXCR5		Treg0 Naive	2.77867e-11	-0.340256	0.072	0.263	6.72437e-09	SEMA7A
7-Th1/Th2 int	2.062e-64	-3.35711	0.269	0.391	4.99003e-62	LAIR2		Treg0 Naive	1.2222e-09	-0.392165	0.245	0.464	2.95773e-07	FOXO1
7-Th1/Th2 int	0	-3.40949	0.45	0.739	0	SELL		Treg0 Naive	7.53832e-13	-0.406771	0.137	0.357	1.82427e-10	IL12RB2
7-Th1/Th2 int	0	-3.63131	0.491	0.715	0	CCR7		Treg0 Naive	5.87315e-10	-0.416909	0.218	0.43	1.4213e-07	ITGAE
7-Th1/Th2 int	5.08331e-249	-4.08271	0.1	0.333	1.23016e-246	PECAM1		Treg0 Naive	9.41497e-11	-0.420396	0.875	0.811	2.27842e-08	CD48
7-Th1/Th2 int	1.15032e-114	-4.20803	0.257	0.419	2.78377e-112	FOXP3		Treg0 Naive	3.83273e-07	-0.486945	0.325	0.533	9.2752e-05	HLA-DMA
7-Th1/Th2 int	9.41243e-185	-4.34167	0.086	0.275	2.27781e-182	IKZF2		Treg0 Naive	2.38974e-06	-0.512253	0.367	0.56	0.000578316	HLA-DRB3
7-Th1/Th2 int	4.75268e-44	-4.94585	0.245	0.342	1.15015e-41	CXCL13		Treg0 Naive	5.5005e-08	-0.528383	0.307	0.525	1.33112e-05	APOBEC3G
7-Th1/Th2 int	1.41917e-39	-5.09788	0.224	0.309	3.4344e-37	HLA-DQA1		Treg0 Naive	1.06665e-09	-0.534748	0.967	0.981	2.58129e-07	IL32
7-Th1/Th2 int	7.42105e-65	-5.14477	0.183	0.285	1.79589e-62	TOP2A		Treg0 Naive	5.68165e-10	-0.563372	0.227	0.45	1.37496e-07	GZMM
7-Th1/Th2 int	5.90699e-99	-5.59566	0.118	0.255	1.42949e-96	F5		Treg0 Naive	1.86082e-14	-0.567205	0.203	0.444	4.50319e-12	TNF
0-Tn	5.42013e-12	4.62671	0.282	0.283	1.31167e-09	PECAM1		Treg0 Naive	1.16161e-11	-0.578546	0.2	0.429	2.8111e-09	PMCH
0-Tn	7.70322e-11	3.59376	0.339	0.389	1.86418e-08	CHI3L2		Treg0 Naive	3.16815e-13	-0.596889	0.209	0.449	7.66692e-11	CBLB
0-Tn	1.9285e-05	2.35604	0.28	0.375	0.00466696	VNN2		Treg0 Naive	1.72353e-08	-0.598125	0.224	0.426	4.17095e-06	CNOT2
0-Tn	1.05853e-20	1.85955	0.253	0.371	2.56165e-18	FOXP1		Treg0 Naive	1.18041e-09	-0.666083	0.146	0.331	2.8566e-07	IL15RA
0-Tn	1.38697e-13	1.85664	0.312	0.462	3.35646e-11	IRF4		Treg0 Naive	2.09797e-10	-0.73898	0.17	0.363	5.07708e-08	IER3
0-Tn	3.74339e-12	1.74678	0.325	0.351	9.059e-10	TXK		Treg0 Naive	1.30915e-08	-0.89751	0.848	0.819	3.16815e-06	LTB
0-Tn	3.04272e-41	1.69262	0.161	0.269	7.36339e-39	IRF8		Treg0 Naive	1.55782e-11	-0.927867	0.364	0.617	3.76993e-09	PRDM1
0-Tn	0	1.44042	0.951	0.748	0	TCF7		Treg0 Naive	7.80692e-14	-0.928617	0.316	0.569	1.88928e-11	IL2RA
0-Tn	1.32354e-22	1.43446	0.436	0.492	3.20296e-20	S1PR1		Treg0 Naive	1.85366e-11	-0.93316	0.152	0.361	4.48585e-09	CCL20
0-Tn	2.12984e-107	1.43373	0.586	0.585	5.15422e-105	GIMAP7		Treg0 Naive	2.30579e-07	-0.93503	0.266	0.458	5.58e-05	CLEC2D
0-Tn	1.07617e-10	1.39486	0.321	0.454	2.60434e-08	PASK		Treg0 Naive	1.15838e-10	-0.958406	0.203	0.421	2.80328e-08	STAT3
0-Tn	2.33873e-05	1.37079	0.34	0.471	0.00565973	IL6R		Treg0 Naive	7.26849e-14	-0.964412	0.209	0.46	1.75897e-11	IL18R1
0-Tn	7.23276e-151	1.32219	0.623	0.587	1.75033e-148	GIMAP2		Treg0 Naive	7.44681e-08	-0.98742	0.322	0.526	1.80213e-05	IL4R
0-Tn	1.01583e-88	1.30497	0.519	0.509	2.45832e-86	MYC		Treg0 Naive	8.36326e-18	-1.05767	0.173	0.445	2.02391e-15	SLAMF1
0-Tn	2.89658e-30	1.27115	0.496	0.553	7.00972e-28	TRAT1		Treg0 Naive	9.31898e-18	-1.1401	0.245	0.535	2.25519e-15	LGALS3
0-Tn	1.27463e-21	1.06985	0.489	0.542	3.08461e-19	BCL11B		Treg0 Naive	1.82081e-10	-1.16686	0.272	0.513	4.40635e-08	IER5
0-Tn	1.15123e-33	1.04859	0.29	0.466	2.78598e-31	CASP3		Treg0 Naive	9.64772e-11	-1.28986	0.304	0.537	2.33475e-08	LTA
0-Tn	6.44298e-122	1.01889	0.236	0.453	1.5592e-119	BCL6		Treg0 Naive	5.07317e-07	-1.33418	0.281	0.466	0.000122771	HLA-DQA1
0-Tn	0	0.978373	0.908	0.628	0	SELL		Treg0 Naive	5.75096e-09	-1.34646	0.439	0.677	1.39173e-06	TIGIT
0-Tn	0	0.872554	0.854	0.627	0	CCR7		Treg0 Naive	3.7504e-12	-1.34795	0.284	0.52	9.07597e-10	CCND2
0-Tn	1.28387e-20	0.843631	0.186	0.265	3.10696e-18	BTLA		Treg0 Naive	5.59173e-10	-1.36499	0.43	0.666	1.3532e-07	DUSP2
0-Tn	0	0.823866	0.934	0.649	0	LEF1		Treg0 Naive	1.35389e-11	-1.3726	0.134	0.331	3.27641e-09	PTTG2
0-Tn	6.78943e-05	0.816754	0.374	0.515	0.0164304	CNOT2		Treg0 Naive	2.26877e-12	-1.38513	0.119	0.347	5.49042e-10	NKG7
0-Tn	4.15316e-44	0.752002	0.264	0.428	1.00506e-41	GLG1		Treg0 Naive	6.01887e-12	-1.38749	0.084	0.26	1.45657e-09	TOP2A
0-Tn	1.24649e-77	0.66102	0.264	0.461	3.01652e-75	FOXO3		Treg0 Naive	1.17086e-16	-1.45739	0.197	0.469	2.83347e-14	CCL5
0-Tn	1.4022e-43	0.609275	0.19	0.309	3.39333e-41	TGFB1		Treg0 Naive	2.37876e-06	-1.45957	0.558	0.762	0.00057566	DUSP1
0-Tn	0	0.573132	0.835	0.683	0	PIK3IP1		Treg0 Naive	1.83523e-13	-1.48962	0.472	0.714	4.44125e-11	TNFRSF4
0-Tn	8.37932e-59	0.556205	0.207	0.35	2.0278e-56	CD274		Treg0 Naive	3.75938e-24	-1.5171	0.546	0.84	9.09771e-22	FOXP3
0-Tn	5.09832e-126	0.481493	0.648	0.617	1.23379e-123	ITK		Treg0 Naive	7.79673e-14	-1.62327	0.236	0.506	1.88681e-11	NAMPT
0-Tn	5.12516e-44	0.445607	0.651	0.702	1.24029e-41	CD3G		Treg0 Naive	6.24887e-20	-1.62376	0.221	0.505	1.51223e-17	PRF1
0-Tn	0	0.375263	0.921	0.786	0	IL7R		Treg0 Naive	1.75184e-07	-1.6294	0.182	0.352	4.23944e-05	IL23R
0-Tn	1.00433e-63	0.359327	0.265	0.456	2.43048e-61	TSPAN32		Treg0 Naive	2.18673e-15	-1.64289	0.301	0.575	5.29188e-13	RUNX3
0-Tn	0.000114122	0.34242	0.481	0.567	0.0276175	STAT6		Treg0 Naive	3.56645e-10	-1.70018	0.143	0.351	8.63082e-08	IL18RAP
0-Tn	1.2461e-24	0.339689	0.336	0.503	3.01556e-22	CLEC2D		Treg0 Naive	1.15882e-16	-1.71965	0.263	0.54	2.80435e-14	DUSP4
0-Tn	8.83333e-66	0.299069	0.346	0.555	2.13767e-63	STAT1		Treg0 Naive	2.33149e-09	-1.79633	0.131	0.304	5.6422e-07	FOXP1
0-Tn	1.44591e-27	0.290929	0.624	0.667	3.49911e-25	CD27		Treg0 Naive	3.78745e-15	-1.80399	0.176	0.433	9.16564e-13	ENTPD1
0-Tn	1.64948e-30	0.27318	0.317	0.492	3.99173e-28	STAT3		Treg0 Naive	1.27953e-14	-1.8236	0.481	0.761	3.09645e-12	ICOS
0-Tn	2.38391e-134	-0.300102	0.23	0.443	5.76906e-132	CD40LG		Treg0 Naive	1.11618e-16	-1.83879	0.293	0.58	2.70115e-14	CXCR3
0-Tn	1.85066e-94	-0.335945	0.176	0.333	4.47859e-92	NINJ2		Treg0 Naive	8.91861e-24	-1.84693	0.304	0.633	2.1583e-21	TNFRSF18
0-Tn	8.01188e-10	-0.339845	0.979	0.972	1.93888e-07	CD52		Treg0 Naive	5.45628e-18	-1.85641	0.546	0.827	1.32042e-15	IL2RB
0-Tn	4.90955e-109	-0.39027	0.285	0.517	1.18811e-106	LAP3		Treg0 Naive	5.95242e-28	-1.90066	0.466	0.801	1.44049e-25	LGALS1
0-Tn	7.66793e-27	-0.391929	0.999	0.999	1.85564e-24	HLA-C		Treg0 Naive	8.14325e-25	-2.13057	0.2	0.564	1.97067e-22	CST7
0-Tn	5.41376e-52	-0.394771	0.209	0.386	1.31013e-49	EGR1		Treg0 Naive	2.81134e-20	-2.13066	0.179	0.456	6.80345e-18	HAVCR2
0-Tn	1.72587e-89	-0.47007	0.771	0.764	4.1766e-87	ARL4C		Treg0 Naive	1.68816e-18	-2.13657	0.128	0.386	4.08535e-16	IFNG
0-Tn	3.8926e-148	-0.4761	0.25	0.477	9.42009e-146	IER3		Treg0 Naive	1.02802e-24	-2.14138	0.17	0.474	2.4878e-22	CCR5
0-Tn	3.32528e-155	-0.4868	0.999	1	8.04718e-153	HLA-A		Treg0 Naive	3.23311e-15	-2.1937	0.57	0.81	7.82412e-13	TNFRSF1B
0-Tn	1.70622e-89	-0.511037	0.361	0.58	4.12906e-87	BAX		Treg0 Naive	3.8587e-06	-2.21705	0.54	0.738	0.000933805	HLA-DPB1
0-Tn	1.39119e-156	-0.519954	0.258	0.494	3.36668e-154	GATA3		Treg0 Naive	2.86959e-09	-2.39205	0.158	0.349	6.94442e-07	IRF4
0-Tn	4.27637e-124	-0.54485	0.273	0.494	1.03488e-121	RORA		Treg0 Naive	8.26995e-19	-2.55188	0.161	0.433	2.00133e-16	LAG3
0-Tn	4.09612e-06	-0.579504	0.89	0.918	0.000991261	CD3D		Treg0 Naive	6.75412e-19	-2.62806	0.128	0.377	1.6345e-16	ITGAM
0-Tn	4.61832e-51	-0.619612	0.317	0.507	1.11763e-48	HMGB2		Treg0 Naive	8.21245e-11	-2.70775	0.403	0.648	1.98741e-08	LAIR2
0-Tn	1.00002e-97	-0.622206	0.307	0.535	2.42004e-95	STAT4		Treg0 Naive	2.55398e-21	-2.70862	0.093	0.369	6.18063e-19	CCR8
0-Tn	1.32471e-23	-0.670976	0.752	0.793	3.20579e-21	CD6		Treg0 Naive	4.33506e-35	-3.02893	0.588	0.89	1.04909e-32	CTLA4
0-Tn	3.02619e-12	-0.6928	0.934	0.947	7.32338e-10	TRAC		Treg0 Naive	1.99357e-17	-3.6225	0.096	0.367	4.82443e-15	B3GAT1
0-Tn	8.0801e-185	-0.70171	0.271	0.524	1.95538e-182	TIAF1		Treg0 Naive	6.24242e-17	-3.82193	0.146	0.388	1.51067e-14	CCR2
0-Tn	2.21413e-127	-0.741673	0.159	0.355	5.3582e-125	ICAM1		Treg0 Naive	4.5554e-07	-4.11464	0.078	0.291	0.000110241	GZMH
0-Tn	1.00279e-55	-0.781958	0.23	0.407	2.42674e-53	NAMPT		Treg0 Naive	4.07705e-34	-4.19922	0.137	0.498	9.86645e-32	CXCR6
0-Tn	1.23905e-194	-0.786882	0.241	0.487	2.99851e-192	IL12RB1		Treg0 Naive	1.40027e-15	-4.20192	0.045	0.256	3.38864e-13	CCR1
0-Tn	7.46727e-135	-0.791427	0.297	0.529	1.80708e-132	LTA		Treg0 Naive	8.5519e-07	-4.63486	0.093	0.289	0.000206956	CCL4
0-Tn	1.00597e-136	-0.798372	0.342	0.581	2.43444e-134	TNFSF10		Treg0 Naive	4.30841e-20	-4.99659	0.069	0.314	1.04264e-17	TNFRSF9
0-Tn	7.76996e-45	-0.836776	0.948	0.925	1.88033e-42	JUNB		Treg0 Naive	3.43474e-17	-6.37977	0.039	0.255	8.31207e-15	FOSL1
0-Tn	7.68831e-86	-0.858733	0.263	0.472	1.86057e-83	CTSW		Treg0 Naive	2.23566e-22	-7.58653	0.048	0.334	5.41029e-20	IL1R2
0-Tn	5.73548e-06	-0.865971	0.805	0.894	0.00138799	CD2		Treg2	2.63613e-18	2.60407	0.493	0.333	6.37944e-16	LAG3
0-Tn	2.20371e-154	-0.886044	0.263	0.5	5.33297e-152	IFNGR1		Treg2	5.61415e-18	2.56048	0.513	0.356	1.35863e-15	HAVCR2
0-Tn	7.07963e-134	-0.906512	0.245	0.473	1.71327e-131	HLA-DMA		Treg2	1.86223e-07	2.54553	0.312	0.177	4.50659e-05	CCR1
0-Tn	6.08539e-83	-0.942979	0.391	0.61	1.47266e-80	RUNX3		Treg2	0.000160334	2.53916	0.342	0.31	0.0388008	IER3
0-Tn	6.0443e-49	-0.965943	0.92	0.893	1.46272e-46	LTB		Treg2	1.02472e-07	2.43006	0.379	0.301	2.47981e-05	ITGAM
0-Tn	1.03151e-236	-0.997735	0.145	0.407	2.49625e-234	HAVCR2		Treg2	6.30751e-22	2.20809	0.607	0.424	1.52642e-19	CCND2
0-Tn	3.31585e-228	-1.06241	0.117	0.374	8.02435e-226	HLA-DMB		Treg2	9.69052e-20	2.20425	0.312	0.121	2.3451e-17	TNFRSF8
0-Tn	2.99523e-147	-1.0717	0.388	0.647	7.24845e-145	ANXA5		Treg2	1.19035e-10	1.93154	0.369	0.237	2.88065e-08	IL1R2
0-Tn	6.70484e-20	-1.1262	0.937	0.931	1.62257e-17	CXCR4		Treg2	2.9881e-07	1.93089	0.362	0.275	7.23121e-05	LAT2
0-Tn	6.88591e-104	-1.13597	0.366	0.597	1.66639e-101	ITGAL		Treg2	1.12407e-05	1.81003	0.326	0.236	0.00272025	TNFRSF9
0-Tn	3.78437e-168	-1.16341	0.248	0.495	9.15818e-166	FAS		Treg2	5.99253e-05	1.7945	0.356	0.291	0.0145019	IL12RB2
0-Tn	2.44541e-05	-1.18354	0.809	0.863	0.00591789	ITGB2		Treg2	3.47737e-10	1.61539	0.48	0.352	8.41523e-08	SLAMF1
0-Tn	7.71626e-158	-1.22131	0.285	0.538	1.86734e-155	IER5		Treg2	6.47662e-17	1.49341	0.591	0.428	1.56734e-14	LAP3
0-Tn	1.25674e-203	-1.23265	0.265	0.541	3.04131e-201	PRDM1		Treg2	1.06647e-35	1.46922	0.738	0.405	2.58086e-33	CST7
0-Tn	0	-1.272	0.858	0.966	0	IL32		Treg2	5.82016e-05	1.44458	0.342	0.279	0.0140848	NKG7
0-Tn	1.77766e-256	-1.4137	0.21	0.47	4.30195e-254	OAS1		Treg2	2.51324e-09	1.40506	0.453	0.362	6.08205e-07	GATA3
0-Tn	1.67519e-161	-1.44014	0.229	0.469	4.05397e-159	IL2RA		Treg2	2.54579e-15	1.40318	0.51	0.372	6.16081e-13	CCR5
0-Tn	1.21978e-27	-1.45922	0.489	0.659	2.95187e-25	JUN		Treg2	1.86657e-32	1.40003	0.762	0.498	4.51711e-30	TNFRSF18
0-Tn	8.51273e-84	-1.47657	0.106	0.251	2.06008e-81	F5		Treg2	1.41702e-09	1.39126	0.507	0.418	3.42918e-07	PRF1
0-Tn	2.31381e-110	-1.56109	0.385	0.627	5.59943e-108	DUSP2		Treg2	9.90342e-22	1.21951	0.668	0.468	2.39663e-19	CXCR3
0-Tn	7.21686e-128	-1.59244	0.962	0.911	1.74648e-125	BTG1		Treg2	6.32059e-14	1.16725	0.594	0.44	1.52958e-11	APOBEC3G
0-Tn	1.55068e-168	-1.63252	0.143	0.355	3.75264e-166	IL15RA		Treg2	2.78929e-20	1.16574	0.604	0.414	6.75009e-18	IER5
0-Tn	7.72809e-96	-1.68203	0.197	0.369	1.8702e-93	KLRG1		Treg2	1.19393e-18	1.15702	0.51	0.333	2.88931e-16	ENTPD1
0-Tn	4.7152e-62	-1.68473	0.147	0.279	1.14108e-59	CCNB1		Treg2	1.94661e-10	1.01732	0.497	0.382	4.7108e-08	STAT4
0-Tn	4.96811e-222	-1.69133	0.203	0.466	1.20228e-219	SLAMF1		Treg2	5.47393e-05	1.0136	0.349	0.271	0.0132469	EGR1
0-Tn	1.42205e-55	-1.72666	0.874	0.953	3.44136e-53	GAPDH		Treg2	5.29281e-13	0.994581	0.53	0.416	1.28086e-10	OAS1
0-Tn	3.4567e-171	-1.88494	0.167	0.393	8.36523e-169	NCR3		Treg2	2.36718e-36	0.992168	0.946	0.709	5.72858e-34	IL2RB
0-Tn	2.35223e-52	-1.895	0.535	0.718	5.6924e-50	FOSB		Treg2	7.62361e-30	0.974005	0.822	0.552	1.84491e-27	DUSP2
0-Tn	7.57161e-189	-1.90131	0.399	0.67	1.83233e-186	GZMA		Treg2	2.84594e-17	0.940732	0.554	0.372	6.88718e-15	CXCR6
0-Tn	1.32761e-162	-2.04059	0.06	0.263	3.21281e-160	IL15		Treg2	1.07696e-20	0.861232	0.812	0.567	2.60625e-18	TIGIT
0-Tn	1.1395e-95	-2.16087	0.513	0.733	2.7576e-93	DUSP1		Treg2	7.6912e-36	0.790847	0.829	0.525	1.86127e-33	LAIR2
0-Tn	4.91224e-187	-2.17998	0.207	0.453	1.18876e-184	CD300A		Treg2	2.86268e-20	0.767583	0.624	0.392	6.9277e-18	NAMPT
0-Tn	5.23954e-215	-2.36361	0.067	0.299	1.26797e-212	LAT2		Treg2	3.72986e-08	0.748397	0.53	0.453	9.02625e-06	STAT1
0-Tn	1.3606e-160	-2.51952	0.233	0.48	3.29266e-158	CXCR5		Treg2	6.80504e-27	0.742183	0.872	0.597	1.64682e-24	TNFRSF4
0-Tn	5.86755e-173	-2.5213	0.054	0.253	1.41995e-170	CD70		Treg2	7.03263e-08	0.733154	0.842	0.741	1.7019e-05	CD247
0-Tn	1.74871e-122	-2.52334	0.104	0.275	4.23188e-120	CD8A		Treg2	1.58232e-07	0.651236	0.47	0.381	3.82922e-05	IL18R1
0-Tn	7.04287e-69	-2.69076	0.181	0.323	1.70437e-66	TYMS		Treg2	3.30073e-19	0.634959	0.678	0.464	7.98777e-17	RUNX3
0-Tn	4.37552e-262	-2.79337	0.166	0.446	1.05888e-259	IL18R1		Treg2	7.27917e-07	0.627335	0.688	0.606	0.000176156	CD3G
0-Tn	0	-2.82487	0.215	0.512	0	CCR6		Treg2	1.07234e-13	0.627286	0.57	0.431	2.59506e-11	PDCD1
0-Tn	6.77697e-190	-2.82598	0.295	0.561	1.64003e-187	CTLA4		Treg2	7.58831e-18	0.621227	0.651	0.47	1.83637e-15	IL2RA
0-Tn	8.88652e-211	-2.89239	0.044	0.27	2.15054e-208	LIF		Treg2	7.45108e-26	0.606832	0.903	0.692	1.80316e-23	CD4
0-Tn	0	-3.04319	0.23	0.574	0	APOBEC3G		Treg2	1.28325e-19	0.596151	0.728	0.541	3.10548e-17	JUN
0-Tn	3.70891e-291	-3.22312	0.25	0.558	8.97556e-289	HLA-DPA1		Treg2	3.64551e-11	0.57642	0.57	0.457	8.82213e-09	LTA
0-Tn	6.83561e-215	-3.2592	0.102	0.365	1.65422e-212	DUSP4		Treg2	0.000134373	0.566259	0.433	0.373	0.0325183	TNF
0-Tn	7.31938e-304	-3.26763	0.218	0.505	1.77129e-301	PRF1		Treg2	1.87706e-10	0.55804	0.658	0.529	4.54249e-08	PRDM1
0-Tn	2.71084e-165	-3.44279	0.092	0.29	6.56023e-163	EOMES		Treg2	2.06265e-19	0.520172	0.554	0.363	4.99161e-17	CCL5
0-Tn	1.50752e-301	-3.62255	0.292	0.601	3.64821e-299	HLA-DPB1		Treg2	3.0638e-33	0.473391	0.923	0.631	7.41439e-31	ICOS
0-Tn	0	-3.70702	0.179	0.514	0	TNF		Treg2	3.44907e-08	0.433101	0.477	0.393	8.34675e-06	FOXO1
0-Tn	7.17818e-209	-3.71867	0.18	0.427	1.73712e-206	FOXP3		Treg2	3.89497e-05	0.358396	0.399	0.345	0.00942582	F5
0-Tn	0	-3.73244	0.294	0.678	0	IL2RB		Treg2	4.12993e-13	0.356076	0.826	0.65	9.99444e-11	FOSB
0-Tn	0	-3.805	0.032	0.332	0	FASLG		Treg2	1.82438e-05	0.306049	0.534	0.447	0.00441501	LGALS3
0-Tn	5.8386e-121	-3.83702	0.18	0.404	1.41294e-118	LAIR2		Treg2	3.41379e-13	0.287743	0.789	0.648	8.26137e-11	SPOCK2
0-Tn	0	-3.90119	0.185	0.51	0	PDCD1		Treg2	1.96158e-07	0.254021	0.48	0.393	4.74702e-05	CLEC2D
0-Tn	0	-4.04545	0.223	0.538	0	TNFRSF4		Treg2	6.17861e-06	-0.266977	0.943	0.856	0.00149522	CD3E
0-Tn	1.66681e-305	-4.06751	0.134	0.454	4.03368e-303	IFNG		Treg2	6.22415e-13	-0.443045	0.852	0.676	1.50624e-10	DUSP1
0-Tn	0	-4.12767	0.14	0.454	0	LAG3		Treg2	2.57124e-09	-0.444919	0.923	0.798	6.22239e-07	LCK
0-Tn	0	-4.14143	0.156	0.469	0	HLA-DQB1		Treg2	1.0694e-24	-0.504472	0.98	0.773	2.58796e-22	CTLA4
0-Tn	0	-4.14827	0.286	0.641	0	TNFRSF1B		Treg2	1.27138e-21	-0.735295	0.909	0.709	3.07674e-19	TNFRSF1B
0-Tn	0	-4.18827	0.149	0.463	0	TNFRSF18		Treg2	3.14096e-07	-0.822059	0.906	0.807	7.60113e-05	ITGB2
0-Tn	9.00529e-228	-4.29715	0.172	0.421	2.17928e-225	CCL20		Treg2	1.49915e-06	-0.850165	1	0.958	0.000362793	GAPDH
0-Tn	2.01471e-227	-4.40708	0.199	0.472	4.87561e-225	TIGIT		Treg2	4.74171e-06	-0.942369	0.97	0.884	0.00114749	BTG1
0-Tn	0	-4.41691	0.248	0.583	0	GZMK		Treg2	7.2327e-13	-1.08026	0.953	0.944	1.75031e-10	CD52
0-Tn	0	-4.56473	0.249	0.639	0	LGALS1		Treg2	4.69092e-06	-1.26236	0.141	0.259	0.0011352	LIF
0-Tn	0	-4.62082	0.129	0.465	0	IL18RAP		Treg2	1.01215e-05	-1.58636	0.658	0.563	0.00244941	IL7R
0-Tn	1.97148e-208	-4.64503	0.128	0.362	4.77099e-206	CXCL13		Treg2	4.44115e-11	-1.60603	0.201	0.348	1.07476e-08	MYC
0-Tn	0	-4.65332	0.292	0.696	0	KLRB1		Treg2	2.0411e-19	-1.70797	0.07	0.263	4.93946e-17	CTSW
0-Tn	0	-4.77163	0.172	0.505	0	LGALS3		Treg2	3.51441e-06	-1.72987	0.265	0.363	0.000850487	GIMAP5
0-Tn	0	-4.79152	0.153	0.468	0	HLA-DRA		Treg2	2.88408e-05	-1.81967	0.413	0.554	0.00697947	HLA-DRA
0-Tn	0	-4.94652	0.104	0.464	0	CXCR6		Treg2	6.12985e-05	-2.1389	0.282	0.371	0.0148342	IL6R
0-Tn	0	-4.98182	0.104	0.466	0	CCR5		Treg2	4.42844e-09	-2.43623	0.275	0.409	1.07168e-06	GIMAP7
0-Tn	0	-5.15253	0.233	0.616	0	CXCR3		Treg2	2.62195e-17	-2.7176	0.339	0.532	6.34512e-15	TCF7
0-Tn	3.86636e-159	-5.21623	0.077	0.335	9.35659e-157	CCL4		Treg2	1.34692e-08	-3.37174	0.332	0.486	3.25955e-06	KLRB1
0-Tn	2.79688e-251	-5.25145	0.053	0.307	6.76845e-249	ITGAM		Treg2	1.27182e-05	-3.63153	0.171	0.301	0.00307781	S1PR1
0-Tn	0	-5.26928	0.138	0.443	0	HLA-DRB3		Treg2	1.29329e-11	-3.7511	0.312	0.475	3.12976e-09	CCR7
0-Tn	0	-5.29221	0.149	0.465	0	CCR2		Treg2	8.68145e-23	-4.10691	0.232	0.525	2.10091e-20	LEF1
0-Tn	0	-5.30701	0.208	0.567	0	CST7		Treg2	4.11525e-10	-4.73257	0.221	0.372	9.9589e-08	TRAT1
0-Tn	0	-5.3442	0.237	0.666	0	CCL5		Treg2	2.65938e-06	-5.43642	0.158	0.281	0.000643569	CD40LG
0-Tn	0	-5.46061	0.157	0.473	0	NKG7		Treg2	3.31307e-06	-5.96981	0.114	0.258	0.000801763	CD300A
0-Tn	2.13526e-220	-5.50088	0.048	0.352	5.16732e-218	GZMH		Treg3	2.14906e-10	2.20906	0.42	0.268	5.20072e-08	HLA-DMB
0-Tn	2.3338e-204	-5.52433	0.1	0.332	5.64778e-202	HLA-DQA1		Treg3	1.16113e-16	1.91763	0.667	0.449	2.80995e-14	HLA-DMA
0-Tn	3.31272e-219	-6.54496	0.07	0.305	8.01678e-217	TOP2A		Treg3	2.51066e-31	1.63466	0.772	0.477	6.07579e-29	HLA-DRA
0-Tn	0	-7.43312	0.11	0.404	0	RORC		Treg3	4.33441e-27	1.43159	0.749	0.47	1.04893e-24	HLA-DRB3
1-Tn	5.46156e-181	2.45774	0.826	0.658	1.3217e-178	SELL		Treg3	1.08628e-09	1.29694	0.658	0.518	2.62881e-07	HLA-DQB1
1-Tn	6.094e-131	1.63485	0.797	0.649	1.47475e-128	CCR7		Treg3	2.82717e-24	1.20717	0.881	0.655	6.84176e-22	HLA-DPB1
1-Tn	1.01639e-131	1.50951	0.838	0.681	2.45966e-129	LEF1		Treg3	1.04493e-16	1.14324	0.598	0.388	2.52874e-14	HLA-DQA1
1-Tn	1.97858e-18	1.49572	0.895	0.891	4.78816e-16	CD48		Treg3	5.55165e-15	1.09519	0.772	0.595	1.3435e-12	HLA-DPA1
1-Tn	4.00404e-08	1.38694	0.903	0.918	9.68978e-06	CD3E		Treg3	5.25091e-06	0.938979	0.42	0.314	0.00127072	CCR2
1-Tn	3.62297e-48	1.37421	0.932	0.893	8.76758e-46	LTB		Treg3	3.03415e-05	0.893557	0.84	0.749	0.00734265	CD247
1-Tn	2.17393e-56	1.3011	0.792	0.699	5.2609e-54	PIK3IP1		Treg3	5.40319e-05	0.56313	0.781	0.677	0.0130757	ICOS
1-Tn	1.30327e-39	1.28181	0.671	0.583	3.15392e-37	GIMAP2		Treg3	1.6492e-06	0.556647	0.616	0.491	0.000399107	CXCR3
1-Tn	1.02494e-125	1.25668	0.905	0.767	2.48036e-123	TCF7		Treg3	5.0418e-05	0.551804	0.872	0.738	0.0122012	IL2RB
1-Tn	2.68837e-70	1.24093	0.622	0.496	6.50585e-68	MYC		Treg3	0.000192008	0.376812	0.9	0.812	0.0464658	LTB
1-Tn	1.32321e-18	1.05575	0.822	0.782	3.20218e-16	CD7		Treg3	0.000113919	0.341287	0.626	0.544	0.0275684	PRDM1
1-Tn	1.9071e-21	0.930902	0.601	0.523	4.61518e-19	GIMAP5		Treg3	1.60967e-06	0.306196	0.913	0.812	0.000389539	ITGB2
1-Tn	8.20103e-47	0.929799	0.66	0.575	1.98465e-44	GIMAP7		Treg3	1.52243e-06	-0.575314	0.982	0.91	0.000368428	CXCR4
1-Tn	6.63349e-32	0.833087	0.86	0.803	1.60531e-29	IL7R		Treg3	1.13133e-05	-0.737523	0.292	0.164	0.00273782	LRRC32
1-Tn	0.000156354	0.676034	0.926	0.947	0.0378376	TRAC		Treg3	3.71438e-05	-4.5517	0.196	0.288	0.0089888	S1PR1
1-Tn	5.33792e-42	0.595703	0.574	0.47	1.29178e-39	S1PR1		Treg4 effector like	5.80967e-06	3.2487	0.279	0.153	0.00140594	TGFB3
1-Tn	1.97895e-64	0.592876	0.543	0.406	4.78906e-62	TSPAN32		Treg4 effector like	3.23336e-07	0.853064	0.838	0.758	7.82474e-05	FOXP3
1-Tn	7.59433e-06	0.584112	0.764	0.786	0.00183783	CD247		Treg4 effector like	2.70702e-07	0.814072	0.917	0.8	6.55099e-05	CTLA4
1-Tn	6.00038e-36	0.510192	0.885	0.939	1.45209e-33	CXCR4		Treg4 effector like	8.11884e-06	-0.250129	0.833	0.701	0.00196476	LGALS1
1-Tn	4.14826e-22	0.486017	0.599	0.535	1.00388e-19	TRAT1		Treg4 effector like	0.000127665	-0.494872	0.475	0.586	0.0308949	TNFRSF25
1-Tn	3.40131e-160	0.442799	0.357	0.147	8.23116e-158	PYCR1		Treg4 effector like	1.39671e-05	-0.89933	0.422	0.543	0.00338005	ZAP70
1-Tn	3.67121e-33	0.441387	0.589	0.499	8.88433e-31	TRIB2		Treg4 effector like	1.66115e-05	-0.899925	0.466	0.591	0.00401999	LAT
1-Tn	6.63614e-14	0.429362	0.762	0.789	1.60595e-11	CD6		Treg4 effector like	9.91722e-06	-1.16099	0.716	0.845	0.00239997	LTB
1-Tn	6.23261e-12	0.413741	0.796	0.837	1.50829e-09	LCK		Treg4 effector like	5.07785e-06	-1.23157	0.431	0.558	0.00122884	BIN2
1-Tn	1.71861e-26	0.412897	0.532	0.417	4.15903e-24	PASK		Treg4 effector like	6.35705e-07	-1.27662	0.461	0.586	0.000153841	ARL4C
1-Tn	2.90955e-30	0.392119	0.979	0.973	7.0411e-28	CD52		Treg4 effector like	6.9637e-07	-1.62497	0.495	0.601	0.000168522	CD6
1-Tn	1.26102e-33	0.377335	0.752	0.835	3.05167e-31	CD44		Treg4 effector like	5.01764e-07	-2.32014	0.343	0.482	0.000121427	LEF1
1-Tn	7.26849e-05	0.340517	0.752	0.763	0.0175898	SELPLG		Treg4 effector like	1.18437e-05	-2.64999	0.221	0.295	0.00286617	CXCL13
1-Tn	5.24322e-40	0.294681	0.955	0.953	1.26886e-37	TRBC2		Treg4 effector like	2.13991e-12	-3.14312	0.549	0.715	5.17859e-10	CD69
1-Tn	3.74811e-31	0.285354	0.998	0.999	9.07044e-29	HLA-C		Treg4 effector like	4.69387e-05	-3.31758	0.255	0.341	0.0113592	GZMK
1-Tn	8.67169e-17	0.253469	0.564	0.492	2.09855e-14	BCL2		Treg4 effector like	1.95022e-07	-3.65435	0.368	0.512	4.71952e-05	TCF7
1-Tn	2.94261e-37	-0.27091	0.915	0.951	7.12112e-35	IL32		Treg4 effector like	3.01343e-06	-7.93619	0.201	0.286	0.000729251	S1PR1
1-Tn	6.19744e-81	-0.300182	0.291	0.148	1.49978e-78	KLRK1
1-Tn	2.96779e-32	-0.319388	0.54	0.421	7.18205e-30	CTSW
1-Tn	0.000114804	-0.337372	0.641	0.636	0.0277826	FYN
1-Tn	1.22656e-65	-0.396745	0.551	0.434	2.96827e-63	IL6R
1-Tn	9.60593e-79	-0.451695	0.796	0.889	2.32464e-76	CD2
1-Tn	3.15241e-11	-0.492459	0.482	0.406	7.62884e-09	BCL6
1-Tn	3.6748e-11	-0.504539	0.554	0.48	8.89301e-09	LTA
1-Tn	2.3054e-18	-0.507199	0.621	0.627	5.57906e-16	ITGA4
1-Tn	7.06456e-21	-0.576258	0.399	0.307	1.70962e-18	IL15RA
1-Tn	2.22888e-37	-0.593996	0.651	0.686	5.39388e-35	SPOCK2
1-Tn	1.94395e-30	-0.594214	0.584	0.626	4.70437e-28	ICOS
1-Tn	7.84985e-62	-0.60167	0.674	0.737	1.89966e-59	CD4
1-Tn	7.24681e-56	-0.615525	0.518	0.383	1.75373e-53	GLG1
1-Tn	3.26634e-99	-0.658825	0.604	0.706	7.90453e-97	DUSP1
1-Tn	0.000196193	-0.670965	0.531	0.438	0.0474788	CBLB
1-Tn	1.29577e-60	-0.709486	0.888	0.946	3.13576e-58	GAPDH
1-Tn	8.45811e-10	-0.709716	0.524	0.433	2.04686e-07	IL12RB1
1-Tn	1.56294e-50	-0.755427	0.534	0.422	3.78231e-48	IRF4
1-Tn	4.93212e-06	-0.760624	0.505	0.416	0.00119357	IL2RA
1-Tn	7.65909e-12	-0.777103	0.557	0.539	1.8535e-09	BAX
1-Tn	8.97945e-53	-0.7781	0.802	0.861	2.17303e-50	ITGB2
1-Tn	5.44456e-06	-0.805434	0.3	0.323	0.00131758	ICAM1
1-Tn	2.02482e-13	-0.840143	0.543	0.474	4.90007e-11	FOXO1
1-Tn	9.64292e-75	-0.865183	0.754	0.856	2.33359e-72	CD69
1-Tn	6.23362e-10	-0.885103	0.372	0.318	1.50854e-07	CD274
1-Tn	1.34305e-06	-0.982662	0.502	0.416	0.000325017	FOXO3
1-Tn	8.86536e-48	-1.01811	0.587	0.635	2.14542e-45	JUN
1-Tn	1.30779e-12	-1.0569	0.549	0.557	3.16486e-10	ITGAL
1-Tn	2.8978e-36	-1.0662	0.273	0.187	7.01268e-34	SEMA7A
1-Tn	1.21592e-05	-1.13999	0.45	0.421	0.00294251	OAS1
1-Tn	5.27338e-13	-1.19515	0.509	0.491	1.27616e-10	IER5
1-Tn	5.53067e-33	-1.21823	0.586	0.603	1.33842e-30	ANXA5
1-Tn	7.36473e-33	-1.2604	0.553	0.574	1.78227e-30	RUNX3
1-Tn	4.81274e-65	-1.32103	0.509	0.363	1.16468e-62	CHI3L2
1-Tn	1.09999e-11	-1.34404	0.536	0.508	2.66197e-09	CCND2
1-Tn	6.07691e-55	-1.37662	0.378	0.24	1.47061e-52	CCNB1
1-Tn	0.000102561	-1.68027	0.53	0.445	0.0248198	RORA
1-Tn	1.01128e-17	-1.69979	0.515	0.513	2.4473e-15	APOBEC3G
1-Tn	5.70447e-06	-1.73233	0.49	0.415	0.00138048	TIGIT
1-Tn	5.37778e-118	-1.76636	0.477	0.257	1.30142e-115	PECAM1
1-Tn	1.10117e-42	-1.87743	0.232	0.342	2.66484e-40	HLA-DMB
1-Tn	6.6554e-59	-1.88789	0.578	0.631	1.61061e-56	KLRB1
1-Tn	6.97278e-71	-1.90811	0.509	0.595	1.68741e-68	DUSP2
1-Tn	3.76921e-116	-1.9232	0.565	0.701	9.12149e-114	FOSB
1-Tn	1.91688e-15	-1.96493	0.333	0.365	4.63884e-13	HAVCR2
1-Tn	5.06324e-05	-2.01335	0.536	0.5	0.012253	HLA-DPA1
1-Tn	4.57092e-12	-2.02412	0.568	0.543	1.10616e-09	HLA-DPB1
1-Tn	4.85407e-07	-2.09869	0.489	0.399	0.000117469	CD300A
1-Tn	2.58934e-70	-2.23862	0.507	0.579	6.2662e-68	LGALS1
1-Tn	2.12992e-08	-2.25365	0.517	0.478	5.1544e-06	TNFRSF4
1-Tn	1.2191e-12	-2.34902	0.519	0.426	2.95021e-10	IER3
1-Tn	3.34785e-149	-2.37703	0.517	0.636	8.1018e-147	GZMA
1-Tn	1.68733e-09	-2.40166	0.545	0.51	4.08334e-07	CTLA4
1-Tn	3.36227e-28	-2.52082	0.369	0.403	8.13669e-26	LAG3
1-Tn	1.91597e-11	-2.52244	0.436	0.342	4.63664e-09	NCR3
1-Tn	5.54357e-09	-2.52558	0.251	0.283	1.34154e-06	FASLG
1-Tn	1.86729e-17	-2.62785	0.356	0.402	4.51883e-15	IL18R1
1-Tn	4.61805e-122	-2.67395	0.251	0.102	1.11757e-119	ZBTB16
1-Tn	2.4342e-13	-2.67745	0.349	0.28	5.89076e-11	TGFB1
1-Tn	3.47303e-16	-2.74405	0.444	0.354	8.40473e-14	LAIR2
1-Tn	3.51382e-16	-2.74937	0.488	0.448	8.50345e-14	PDCD1
1-Tn	4.83017e-123	-2.77015	0.545	0.619	1.1689e-120	IL2RB
1-Tn	1.03827e-17	-2.83336	0.467	0.444	2.51262e-15	LGALS3
1-Tn	1.34229e-79	-2.84941	0.521	0.552	3.24835e-77	CXCR3
1-Tn	4.32878e-60	-2.8577	0.55	0.583	1.04757e-57	TNFRSF1B
1-Tn	1.47716e-10	-2.96163	0.489	0.455	3.57472e-08	CCR6
1-Tn	8.96713e-93	-3.08599	0.523	0.6	2.17004e-90	CCL5
1-Tn	2.75501e-08	-3.29067	0.502	0.427	6.66712e-06	CXCR5
1-Tn	1.98371e-08	-3.54467	0.291	0.322	4.80058e-06	DUSP4
1-Tn	3.805e-39	-3.5456	0.523	0.525	9.20811e-37	GZMK
1-Tn	3.11755e-06	-3.60634	0.249	0.295	0.000754447	CCL4
1-Tn	7.63613e-07	-3.61104	0.437	0.402	0.000184794	IL18RAP
1-Tn	2.08375e-05	-3.61182	0.242	0.265	0.00504269	ITGAM
1-Tn	1.25974e-27	-3.61797	0.476	0.452	3.04856e-25	TNF
1-Tn	2.65852e-06	-3.77658	0.443	0.368	0.000643363	CCL20
1-Tn	8.9149e-49	-3.82419	0.492	0.505	2.15741e-46	CST7
1-Tn	3.6722e-32	-3.84326	0.376	0.414	8.88673e-30	CCR2
1-Tn	1.24636e-05	-3.92144	0.348	0.283	0.00301619	HLA-DQA1
1-Tn	1.93811e-26	-4.04988	0.172	0.258	4.69023e-24	EGR3
1-Tn	3.29951e-65	-4.67353	0.17	0.315	7.98481e-63	GZMH
1-Tn	1.46534e-43	-4.73513	0.165	0.271	3.54613e-41	LAT2
1-Tn	7.20839e-69	-4.95199	0.42	0.282	1.74443e-66	TYMS
1-Tn	0.000128489	-5.05871	0.439	0.396	0.0310942	CXCR6
1-Tn	5.08864e-32	-5.84882	0.393	0.42	1.23145e-29	NKG7
1-Tn	2.40721e-48	-5.92237	0.153	0.269	5.82544e-46	EOMES
1-Tn	6.30574e-17	-6.07156	0.363	0.393	1.52599e-14	HLA-DRB3
1-Tn	3.76598e-10	-6.97073	0.227	0.268	9.11367e-08	TOP2A
1-Tn	6.23111e-50	-7.2758	0.257	0.145	1.50793e-47	TK1
1-Tn	7.07117e-33	-7.34713	0.384	0.405	1.71122e-30	CCR5
3-Tfh like	3.97072e-13	4.07834	0.389	0.442	9.60915e-11	CXCR5
3-Tfh like	2.57707e-26	1.89628	0.152	0.262	6.23651e-24	BTLA
3-Tfh like	1.60586e-14	1.86365	0.277	0.444	3.88618e-12	IL2RA
3-Tfh like	5.38375e-46	1.7658	0.194	0.372	1.30287e-43	NCR3
3-Tfh like	1.60867e-07	1.43826	0.315	0.463	3.89298e-05	IL6R
3-Tfh like	3.64354e-66	1.10785	0.626	0.626	8.81736e-64	ITGA4
3-Tfh like	1.09048e-44	1.08097	0.18	0.341	2.63897e-42	CD274
3-Tfh like	1.60672e-46	1.06311	0.17	0.321	3.88825e-44	NINJ2
3-Tfh like	6.87551e-56	1.0062	0.159	0.336	1.66387e-53	IL15RA
3-Tfh like	6.71062e-24	0.885059	0.281	0.471	1.62397e-21	FAS
3-Tfh like	1.46854e-105	0.844205	0.188	0.441	3.55387e-103	BCL6
3-Tfh like	3.39285e-59	0.843205	0.159	0.339	8.2107e-57	ICAM1
3-Tfh like	5.37801e-29	0.789519	0.278	0.482	1.30148e-26	STAT3
3-Tfh like	7.17656e-30	0.702836	0.174	0.301	1.73673e-27	TGFB1
3-Tfh like	4.40635e-16	0.659717	0.301	0.478	1.06634e-13	CCR6
3-Tfh like	8.52562e-06	0.653013	0.353	0.509	0.0020632	PRDM1
3-Tfh like	2.61873e-11	0.545974	0.356	0.529	6.33733e-09	CCND2
3-Tfh like	1.41606e-05	0.498092	0.355	0.497	0.00342688	TNFRSF4
3-Tfh like	5.01624e-06	0.42996	0.343	0.498	0.00121393	S1PR1
3-Tfh like	2.16249e-75	0.418932	0.201	0.429	5.23323e-73	CD40LG
3-Tfh like	1.67268e-12	0.393968	0.559	0.628	4.04789e-10	ICOS
3-Tfh like	3.74256e-81	0.365172	0.192	0.423	9.05699e-79	GLG1
3-Tfh like	3.56097e-41	0.337317	0.287	0.502	8.61754e-39	TIAF1
3-Tfh like	3.2947e-70	0.295464	0.222	0.46	7.97318e-68	CTSW
3-Tfh like	3.77342e-72	-0.26108	0.255	0.508	9.13167e-70	FOXO1
3-Tfh like	2.11784e-61	-0.306233	0.275	0.52	5.12518e-59	STAT4
3-Tfh like	9.42649e-18	-0.31496	0.76	0.786	2.28121e-15	TCF7
3-Tfh like	7.54343e-48	-0.318595	0.338	0.571	1.82551e-45	GZMM
3-Tfh like	1.03437e-77	-0.335553	0.163	0.372	2.50317e-75	FOXP1
3-Tfh like	2.76857e-07	-0.347299	0.516	0.676	6.69994e-05	CD27
3-Tfh like	1.49644e-45	-0.34761	0.329	0.556	3.62139e-43	GIMAP5
3-Tfh like	7.30524e-16	-0.348667	0.967	0.945	1.76787e-13	IL32
3-Tfh like	2.64259e-22	-0.353135	0.366	0.552	6.39507e-20	BCL11B
3-Tfh like	7.79193e-46	-0.360225	0.336	0.562	1.88565e-43	TNFSF10
3-Tfh like	2.71264e-105	-0.368232	0.218	0.48	6.56458e-103	PDCD1
3-Tfh like	1.24795e-09	-0.372977	0.699	0.769	3.02003e-07	SELPLG
3-Tfh like	8.45406e-06	-0.37912	0.63	0.715	0.00204588	CD5
3-Tfh like	1.12818e-72	-0.408327	0.195	0.42	2.73019e-70	IL18R1
3-Tfh like	3.08651e-175	-0.41888	0.952	0.891	7.46936e-173	LTB
3-Tfh like	4.22189e-05	-0.45098	0.426	0.571	0.010217	ITGAL
3-Tfh like	1.23225e-106	-0.480503	0.939	0.886	2.98205e-104	CD48
3-Tfh like	2.2208e-36	-0.48291	0.364	0.573	5.37432e-34	STAT6
3-Tfh like	2.30727e-15	-0.511457	0.79	0.829	5.5836e-13	CD44
3-Tfh like	9.05341e-87	-0.513752	0.242	0.5	2.19092e-84	CLEC2D
3-Tfh like	4.66749e-72	-0.514474	0.168	0.373	1.12953e-69	RORC
3-Tfh like	4.28209e-14	-0.538522	0.595	0.628	1.03627e-11	KLRB1
3-Tfh like	2.81558e-49	-0.556833	0.182	0.365	6.81371e-47	TXK
3-Tfh like	6.01616e-56	-0.571612	0.954	0.926	1.45591e-53	JUNB
3-Tfh like	2.19355e-47	-0.576587	0.338	0.565	5.3084e-45	BAX
3-Tfh like	3.06126e-33	-0.596961	0.398	0.616	7.40825e-31	GIMAP2
3-Tfh like	2.73114e-41	-0.62209	0.298	0.516	6.60937e-39	IER5
3-Tfh like	1.08095e-44	-0.636433	0.966	0.942	2.6159e-42	TRAC
3-Tfh like	1.47911e-37	-0.642068	0.229	0.41	3.57945e-35	IL23R
3-Tfh like	8.0382e-05	-0.650752	0.709	0.792	0.0194524	CD247
3-Tfh like	1.25758e-29	-0.651276	0.92	0.916	3.04334e-27	CD3E
3-Tfh like	7.46139e-15	-0.65519	0.999	0.999	1.80566e-12	HLA-C
3-Tfh like	1.48984e-96	-0.660098	0.189	0.44	3.6054e-94	HLA-DQB1
3-Tfh like	7.5113e-19	-0.673881	0.931	0.911	1.81774e-16	CD3D
3-Tfh like	2.52412e-117	-0.675755	0.19	0.451	6.10837e-115	OAS1
3-Tfh like	3.6159e-37	-0.691769	0.191	0.356	8.75047e-35	KLRG1
3-Tfh like	3.10641e-91	-0.702232	0.204	0.449	7.51752e-89	ITGAE
3-Tfh like	1.74105e-26	-0.719985	0.801	0.835	4.21335e-24	LCK
3-Tfh like	5.51128e-32	-0.720877	0.207	0.395	1.33373e-29	NAMPT
3-Tfh like	1.07039e-65	-0.752897	0.256	0.498	2.59035e-63	HMGB2
3-Tfh like	1.69374e-38	-0.764691	0.318	0.533	4.09886e-36	MYC
3-Tfh like	1.10717e-91	-0.792176	0.224	0.485	2.67935e-89	IFNGR1
3-Tfh like	1.13199e-37	-0.80594	0.38	0.594	2.73943e-35	RUNX3
3-Tfh like	1.94092e-66	-0.93221	0.322	0.575	4.69704e-64	CXCR3
3-Tfh like	1.10317e-06	-0.939302	0.717	0.794	0.000266967	CD6
3-Tfh like	1.45939e-105	-0.947676	0.181	0.436	3.53174e-103	CCR2
3-Tfh like	1.80182e-120	-0.997594	0.189	0.461	4.3604e-118	HLA-DMA
3-Tfh like	1.92019e-124	-1.04021	0.205	0.477	4.64686e-122	CBLB
3-Tfh like	3.2212e-09	-1.07468	0.641	0.69	7.7953e-07	FOSB
3-Tfh like	1.00096e-18	-1.09345	0.417	0.588	2.42231e-16	LGALS1
3-Tfh like	9.2906e-12	-1.1218	0.459	0.628	2.24832e-09	IL2RB
3-Tfh like	3.24246e-27	-1.13473	0.414	0.604	7.84675e-25	DUSP2
3-Tfh like	3.07158e-63	-1.13802	0.287	0.539	7.43323e-61	APOBEC3G
3-Tfh like	1.72425e-14	-1.15627	0.824	0.857	4.17268e-12	ITGB2
3-Tfh like	2.25079e-52	-1.19504	0.154	0.378	5.44692e-50	EGR1
3-Tfh like	8.22161e-117	-1.20738	0.196	0.475	1.98963e-114	LGALS3
3-Tfh like	3.01824e-16	-1.21787	0.953	0.937	7.30414e-14	GAPDH
3-Tfh like	3.52258e-05	-1.26134	0.632	0.701	0.00852465	DUSP1
3-Tfh like	2.70448e-115	-1.28791	0.143	0.386	6.54484e-113	HAVCR2
3-Tfh like	2.4174e-11	-1.3137	0.474	0.647	5.85012e-09	JUN
3-Tfh like	4.5617e-95	-1.39574	0.084	0.282	1.10393e-92	ITGAM
3-Tfh like	5.02315e-65	-1.43134	0.12	0.274	1.2156e-62	LAT2
3-Tfh like	1.015e-86	-1.46019	0.266	0.531	2.4563e-84	HLA-DPA1
3-Tfh like	1.93963e-92	-1.47581	0.17	0.408	4.69391e-90	FOXP3
3-Tfh like	2.26019e-113	-1.47932	0.163	0.424	5.46965e-111	IFNG
3-Tfh like	5.71199e-91	-1.53388	0.164	0.401	1.3823e-88	CCL20
3-Tfh like	3.50424e-26	-1.58591	0.534	0.73	8.48025e-24	PIK3IP1
3-Tfh like	1.26655e-71	-1.62496	0.876	0.84	3.06506e-69	CD69
3-Tfh like	2.71782e-41	-1.67383	0.32	0.536	6.57713e-39	CTLA4
3-Tfh like	5.73772e-94	-1.7234	0.173	0.404	1.38853e-91	CHI3L2
3-Tfh like	1.80656e-115	-1.77477	0.123	0.353	4.37187e-113	HLA-DMB
3-Tfh like	1.22069e-80	-1.84024	0.227	0.482	2.95406e-78	TNF
3-Tfh like	1.03886e-92	-1.88486	0.116	0.319	2.51403e-90	TYMS
3-Tfh like	1.18197e-72	-1.93675	0.322	0.572	2.86037e-70	HLA-DPB1
3-Tfh like	1.82844e-96	-2.01393	0.073	0.265	4.42482e-94	CD8A
3-Tfh like	1.72564e-79	-2.13033	0.092	0.275	4.17604e-77	CCNB1
3-Tfh like	6.56455e-111	-2.1803	0.086	0.301	1.58862e-108	FASLG
3-Tfh like	1.01355e-126	-2.25572	0.173	0.44	2.45279e-124	HLA-DRA
3-Tfh like	3.1089e-138	-2.28495	0.19	0.485	7.52354e-136	PRF1
3-Tfh like	1.17697e-148	-2.30002	0.159	0.434	2.84827e-146	IL18RAP
3-Tfh like	7.84996e-83	-2.30314	0.129	0.34	1.89969e-80	DUSP4
3-Tfh like	2.10176e-59	-2.38383	0.092	0.268	5.08625e-57	IRF8
3-Tfh like	9.36434e-146	-2.41985	0.161	0.43	2.26617e-143	CCR5
3-Tfh like	1.99109e-127	-2.48231	0.155	0.416	4.81845e-125	HLA-DRB3
3-Tfh like	1.19555e-173	-2.51023	0.205	0.538	2.89323e-171	CST7
3-Tfh like	2.00133e-112	-2.51253	0.064	0.277	4.84322e-110	EOMES
3-Tfh like	4.69293e-98	-2.65077	0.135	0.391	1.13569e-95	LAIR2
3-Tfh like	4.619e-159	-2.73142	0.15	0.43	1.1178e-156	CXCR6
3-Tfh like	8.43466e-249	-2.80355	0.193	0.563	2.04119e-246	GZMK
3-Tfh like	2.36456e-117	-2.91354	0.116	0.345	5.72223e-115	CXCL13
3-Tfh like	3.71191e-86	-2.93079	0.119	0.311	8.98282e-84	HLA-DQA1
3-Tfh like	1.06888e-265	-3.01263	0.228	0.632	2.58668e-263	CCL5
3-Tfh like	1.25936e-78	-3.02899	0.124	0.301	3.04764e-76	PECAM1
3-Tfh like	2.51204e-103	-3.06481	0.082	0.284	6.07914e-101	TOP2A
3-Tfh like	2.14059e-151	-3.16717	0.154	0.427	5.18022e-149	LAG3
3-Tfh like	1.30711e-78	-3.26943	0.086	0.251	3.1632e-76	IKZF2
3-Tfh like	0	-3.47925	0.24	0.667	0	GZMA
3-Tfh like	1.66131e-167	-3.92806	0.143	0.449	4.02038e-165	NKG7
3-Tfh like	2.19759e-102	-4.49273	0.062	0.326	5.31816e-100	GZMH
3-Tfh like	6.69347e-93	-5.17775	0.064	0.315	1.61982e-90	CCL4
4-Tm	1.7031e-120	2.67121	0.873	0.601	4.1215e-118	KLRB1
4-Tm	0	2.12245	0.49	0.093	0	CCR10
4-Tm	3.03834e-94	1.73771	0.81	0.548	7.35278e-92	LGALS1
4-Tm	7.77979e-25	1.39904	0.911	0.848	1.88271e-22	ITGB2
4-Tm	8.96667e-82	1.31222	0.988	0.943	2.16994e-79	IL32
4-Tm	7.52092e-12	1.25078	0.951	0.944	1.82006e-09	TRAC
4-Tm	3.24526e-35	0.91848	0.93	0.888	7.85352e-33	CD48
4-Tm	5.6611e-07	0.855741	0.979	0.95	0.000136999	TRBC2
4-Tm	5.46294e-33	0.769479	0.906	0.838	1.32203e-30	CD69
4-Tm	1.8637e-14	0.74745	0.881	0.778	4.51015e-12	CD7
4-Tm	1.76283e-124	0.740971	0.985	0.972	4.26605e-122	CD52
4-Tm	1.11723e-135	0.737864	0.785	0.444	2.7037e-133	HMGB2
4-Tm	1.03025e-20	0.68137	0.92	0.874	2.49322e-18	CD2
4-Tm	5.06323e-51	0.668763	0.803	0.516	1.2253e-48	BAX
4-Tm	2.11092e-17	0.667092	0.998	0.999	5.10843e-15	HLA-C
4-Tm	3.00588e-65	0.658162	0.784	0.5	7.27424e-63	GZMK
4-Tm	5.4712e-75	0.62492	0.925	0.915	1.32403e-72	CD3E
4-Tm	5.50428e-94	0.610102	0.794	0.459	1.33204e-91	LTA
4-Tm	2.23067e-84	0.576506	0.705	0.397	5.39822e-82	ITGAE
4-Tm	2.73835e-22	0.520479	0.825	0.603	6.62681e-20	GZMA
4-Tm	3.58069e-44	0.486512	1	1	8.66526e-42	HLA-A
4-Tm	1.48921e-06	0.47812	0.821	0.59	0.000360388	IL2RB
4-Tm	0	0.474397	0.558	0.186	0	CD70
4-Tm	1.64497e-22	0.471061	0.841	0.578	3.98082e-20	ANXA5
4-Tm	6.06667e-57	0.436194	0.811	0.513	1.46813e-54	TNFSF10
4-Tm	6.16832e-182	0.422909	0.792	0.423	1.49273e-179	TNF
4-Tm	4.90745e-11	0.379223	0.809	0.645	1.1876e-08	BIN2
4-Tm	4.53446e-295	0.365965	0.55	0.195	1.09734e-292	F5
4-Tm	1.22664e-202	0.328716	0.809	0.451	2.96847e-200	TNFRSF4
4-Tm	9.65981e-58	0.292814	0.752	0.48	2.33767e-55	CST7
4-Tm	1.32608e-33	-0.252803	0.308	0.18	3.20911e-31	IL2
4-Tm	3.32876e-68	-0.260763	0.791	0.477	8.0556e-66	HLA-DPA1
4-Tm	2.08444e-87	-0.268009	0.801	0.485	5.04435e-85	DPP4
4-Tm	0	-0.29683	0.401	0.095	0	PTGDR2
4-Tm	1.43994e-115	-0.312277	0.726	0.37	3.48465e-113	CXCR6
4-Tm	1.31657e-252	-0.330652	0.641	0.245	3.1861e-250	FASLG
4-Tm	3.35588e-185	-0.344072	0.484	0.169	8.12124e-183	SEMA7A
4-Tm	5.16336e-223	-0.38146	0.917	0.934	1.24953e-220	CXCR4
4-Tm	9.9068e-116	-0.382156	0.736	0.374	2.39745e-113	IL18RAP
4-Tm	2.00449e-36	-0.426136	0.793	0.482	4.85088e-34	TRIB2
4-Tm	1.79616e-23	-0.442226	0.757	0.455	4.3467e-21	STAT5A
4-Tm	1.81469e-36	-0.458638	0.825	0.681	4.39154e-34	CD3G
4-Tm	2.12426e-36	-0.463324	0.78	0.465	5.1407e-34	PRDM1
4-Tm	5.24028e-24	-0.468353	0.824	0.555	1.26815e-21	TNFRSF1B
4-Tm	6.50649e-245	-0.479165	0.656	0.255	1.57457e-242	CCL4
4-Tm	0	-0.524451	0.781	0.373	0	TNFRSF18
4-Tm	6.0727e-53	-0.526874	0.78	0.447	1.46959e-50	LAP3
4-Tm	4.76073e-07	-0.528735	0.311	0.239	0.00011521	CD8A
4-Tm	2.36802e-52	-0.54492	0.772	0.445	5.7306e-50	CLEC2D
4-Tm	2.96696e-218	-0.603511	0.767	0.371	7.18005e-216	CD40LG
4-Tm	3.2929e-88	-0.617699	0.743	0.401	7.96882e-86	PASK
4-Tm	7.5241e-141	-0.635081	0.744	0.394	1.82083e-138	TIGIT
4-Tm	4.27927e-218	-0.649461	0.762	0.384	1.03558e-215	NKG7
4-Tm	5.66226e-262	-0.661005	0.722	0.327	1.37027e-259	HAVCR2
4-Tm	1.70357e-51	-0.671552	0.784	0.462	4.12265e-49	CNOT2
4-Tm	1.41429e-185	-0.704941	0.748	0.388	3.42258e-183	SLAMF1
4-Tm	3.65305e-80	-0.7301	0.795	0.45	8.84038e-78	TIAF1
4-Tm	1.00177e-33	-0.749581	0.352	0.176	2.42428e-31	TRDC
4-Tm	1.36519e-69	-0.775488	0.289	0.119	3.30377e-67	IL22
4-Tm	4.03873e-29	-0.775616	0.802	0.518	9.77373e-27	TRAT1
4-Tm	3.94252e-110	-0.783263	0.759	0.404	9.54089e-108	CTSW
4-Tm	1.30255e-90	-0.786198	0.852	0.777	3.15218e-88	TCF7
4-Tm	6.68979e-17	-0.795026	0.836	0.667	1.61893e-14	SPOCK2
4-Tm	8.12013e-32	-0.80879	0.815	0.688	1.96507e-29	LEF1
4-Tm	2.65027e-144	-0.815431	0.783	0.421	6.41366e-142	PDCD1
4-Tm	1.48279e-44	-0.862291	0.787	0.467	3.58836e-42	STAT4
4-Tm	9.99371e-62	-0.898091	0.794	0.488	2.41848e-59	CTLA4
4-Tm	8.0271e-208	-0.899879	0.678	0.284	1.94256e-205	DUSP4
4-Tm	2.41621e-09	-0.906745	0.802	0.506	5.84722e-07	GIMAP5
4-Tm	1.29207e-128	-0.906802	0.718	0.373	3.1268e-126	CCR5
4-Tm	1.56208e-183	-0.922936	0.881	0.924	3.78023e-181	BTG1
4-Tm	2.21741e-69	-0.934539	0.81	0.521	5.36613e-67	HLA-DPB1
4-Tm	2.25498e-28	-1.00222	0.789	0.676	5.45705e-26	FOSB
4-Tm	1.4566e-18	-1.00411	0.814	0.62	3.52496e-16	FYN
4-Tm	3.50696e-141	-1.01353	0.714	0.367	8.48684e-139	IL18R1
4-Tm	1.73473e-297	-1.04267	0.778	0.378	4.19805e-295	HLA-DRA
4-Tm	9.84361e-79	-1.04874	0.762	0.422	2.38215e-76	FAS
4-Tm	2.54958e-176	-1.06086	0.79	0.428	6.16997e-174	CCR6
4-Tm	3.38739e-24	-1.06176	0.76	0.468	8.19748e-22	IER5
4-Tm	2.82962e-122	-1.08355	0.738	0.379	6.84768e-120	CD300A
4-Tm	2.01968e-12	-1.09864	0.791	0.509	4.88762e-10	BCL11B
4-Tm	3.18689e-18	-1.10037	0.768	0.486	7.71228e-16	MYC
4-Tm	1.9629e-06	-1.10332	0.802	0.528	0.000475022	STAT6
4-Tm	1.46761e-17	-1.12406	0.722	0.437	3.55161e-15	STAT3
4-Tm	6.38271e-13	-1.13915	0.814	0.664	1.54462e-10	SELL
4-Tm	1.37536e-50	-1.14581	0.74	0.428	3.32837e-48	RORA
4-Tm	1.53256e-87	-1.17306	0.772	0.418	3.70879e-85	CBLB
4-Tm	1.0338e-120	-1.17765	0.832	0.759	2.5018e-118	ARL4C
4-Tm	3.86873e-29	-1.17837	0.699	0.424	9.36232e-27	IL6R
4-Tm	7.50219e-170	-1.22107	0.748	0.403	1.81553e-167	HLA-DMA
4-Tm	6.73722e-208	-1.23599	0.316	0.1	1.63041e-205	CCR9
4-Tm	1.66723e-25	-1.25329	0.573	0.357	4.0347e-23	NAMPT
4-Tm	8.15035e-141	-1.31575	0.493	0.228	1.97238e-138	BTLA
4-Tm	3.3436e-13	-1.35282	0.783	0.485	8.09152e-11	CCND2
4-Tm	3.61745e-56	-1.3813	0.825	0.699	8.75424e-54	PIK3IP1
4-Tm	2.76868e-45	-1.42688	0.378	0.245	6.70021e-43	CCNB1
4-Tm	1.60837e-90	-1.44265	0.731	0.407	3.89225e-88	CASP3
4-Tm	6.40365e-11	-1.45832	0.798	0.606	1.54968e-08	ITK
4-Tm	1.22586e-142	-1.46111	0.783	0.412	2.96658e-140	IL12RB1
4-Tm	7.00915e-19	-1.5046	0.798	0.605	1.69621e-16	ICOS
4-Tm	6.8883e-08	-1.59877	0.802	0.523	1.66697e-05	GZMM
4-Tm	1.00855e-33	-1.61803	0.507	0.335	2.44068e-31	FOXP1
4-Tm	2.78431e-118	-1.62194	0.67	0.336	6.73803e-116	LAIR2
4-Tm	1.31999e-131	-1.64429	0.754	0.393	3.19439e-129	OAS1
4-Tm	6.61458e-52	-1.65059	0.763	0.455	1.60073e-49	S1PR1
4-Tm	1.44218e-190	-1.70451	0.616	0.276	3.49009e-188	NINJ2
4-Tm	5.17346e-37	-1.70643	0.332	0.18	1.25198e-34	TBX21
4-Tm	1.21539e-16	-1.71232	0.8	0.613	2.94124e-14	JUN
4-Tm	1.16272e-39	-1.72473	0.786	0.474	2.81379e-37	BCL2
4-Tm	4.18883e-86	-1.77198	0.428	0.211	1.0137e-83	LIF
4-Tm	1.31648e-192	-1.78763	0.753	0.383	3.18589e-190	BCL6
4-Tm	1.95354e-173	-1.80993	0.745	0.382	4.72756e-171	HLA-DQB1
4-Tm	8.17112e-12	-1.81428	0.792	0.506	1.97741e-09	IL4R
4-Tm	2.76946e-23	-1.85505	0.792	0.492	6.7021e-21	STAT1
4-Tm	8.84161e-107	-1.90837	0.745	0.407	2.13967e-104	CXCR5
4-Tm	7.89047e-62	-1.96552	0.43	0.239	1.90949e-59	EOMES
4-Tm	1.37758e-32	-2.00097	0.733	0.426	3.33373e-30	GATA3
4-Tm	3.12339e-55	-2.05362	0.396	0.233	7.5586e-53	EGR3
4-Tm	1.84974e-46	-2.07141	0.747	0.431	4.47638e-44	IFNGR1
4-Tm	7.04334e-72	-2.11712	0.707	0.399	1.70449e-69	FOXO3
4-Tm	0	-2.1472	0.734	0.282	0	CXCL13
4-Tm	2.14761e-16	-2.17857	0.771	0.454	5.19722e-14	FOXO1
4-Tm	5.01433e-95	-2.30445	0.596	0.304	1.21347e-92	HLA-DMB
4-Tm	1.42983e-45	-2.3238	0.33	0.178	3.46018e-43	B3GAT1
4-Tm	9.03694e-184	-2.33617	0.726	0.368	2.18694e-181	GLG1
4-Tm	3.39005e-235	-2.36662	0.686	0.321	8.20391e-233	RORC
4-Tm	1.34024e-126	-2.42804	0.742	0.392	3.24338e-124	TSPAN32
4-Tm	6.91455e-61	-2.43013	0.52	0.302	1.67332e-58	ICAM1
4-Tm	5.44391e-34	-2.49089	0.591	0.333	1.31743e-31	EGR1
4-Tm	1.17533e-84	-2.55834	0.722	0.399	2.84431e-82	IL2RA
4-Tm	2.04847e-86	-2.59267	0.548	0.296	4.9573e-84	IL15RA
4-Tm	1.95367e-178	-2.6143	0.697	0.354	4.72788e-176	FOXP3
4-Tm	5.99393e-32	-2.73583	0.818	0.652	1.45053e-29	CCR7
4-Tm	1.47506e-118	-2.98761	0.749	0.406	3.56964e-116	IRF4
4-Tm	2.03155e-09	-3.08264	0.48	0.333	4.91634e-07	TXK
4-Tm	6.00559e-47	-3.15055	0.715	0.411	1.45335e-44	IER3
4-Tm	2.05352e-205	-3.3011	0.741	0.356	4.96952e-203	HLA-DRB3
4-Tm	1.85303e-163	-3.39817	0.704	0.346	4.48434e-161	CCL20
4-Tm	8.27138e-145	-3.54838	0.375	0.142	2.00167e-142	PMCH
4-Tm	1.37522e-29	-3.60654	0.284	0.173	3.32802e-27	CCL3
4-Tm	0	-3.79606	0.517	0.149	0	AURKB
4-Tm	3.24983e-09	-3.91507	0.492	0.346	7.8646e-07	VNN2
4-Tm	1.40013e-39	-4.15857	0.722	0.429	3.38832e-37	PRF1
4-Tm	2.50364e-06	-4.2524	0.37	0.291	0.00060588	TYMS
4-Tm	6.35842e-05	-4.25937	0.359	0.276	0.0153874	PECAM1
4-Tm	6.67752e-82	-4.61201	0.633	0.356	1.61596e-79	CHI3L2
4-Tm	2.66284e-65	-4.86948	0.477	0.273	6.44406e-63	HLA-DQA1
4-Tm	0	-5.16306	0.427	0.058	0	UBE2C
4-Tm	6.24898e-176	-5.24252	0.633	0.295	1.51225e-173	CD274
4-Tm	1.31181e-174	-5.40706	0.333	0.114	3.17459e-172	ENTPD1
4-Tm	1.06975e-173	-5.71524	0.379	0.138	2.58881e-171	TK1
4-Tm	0	-6.54859	0.634	0.228	0	TOP2A
5-Tm	0	3.42105	0.683	0.119	0	FOSL1
5-Tm	5.18883e-134	3.40107	0.878	0.555	1.2557e-131	TNFRSF1B
5-Tm	1.26674e-07	3.37122	0.952	0.835	3.06551e-05	CD69
5-Tm	1.37823e-125	3.34135	0.947	0.664	3.33531e-123	FOSB
5-Tm	1.07896e-255	2.7714	0.849	0.424	2.61109e-253	TNF
5-Tm	4.24815e-74	2.57547	0.832	0.534	1.02805e-71	ITGAL
5-Tm	5.66617e-186	2.56889	0.819	0.429	1.37121e-183	IFNGR1
5-Tm	1.9822e-180	2.55072	0.856	0.464	4.79693e-178	IER5
5-Tm	2.4217e-32	2.53765	0.912	0.676	5.86052e-30	DUSP1
5-Tm	3.45135e-35	2.52963	0.886	0.649	8.35226e-33	CCR7
5-Tm	0	2.52859	0.812	0.341	0	NAMPT
5-Tm	1.19561e-80	2.49428	0.909	0.607	2.89337e-78	JUN
5-Tm	2.02874e-24	2.47718	0.978	0.925	4.90955e-22	JUNB
5-Tm	6.38806e-29	2.29204	0.83	0.565	1.54591e-26	DUSP2
5-Tm	1.66534e-224	2.23327	0.835	0.424	4.03013e-222	RORA
5-Tm	6.90823e-189	2.2088	0.778	0.366	1.67179e-186	IL18R1
5-Tm	0	2.163	0.629	0.198	0	LIF
5-Tm	0	2.15894	0.789	0.311	0	TXK
5-Tm	5.45135e-21	2.13168	0.859	0.622	1.31923e-18	TNFRSF25
5-Tm	0	2.12082	0.812	0.318	0	EGR1
5-Tm	1.05309e-211	2.11279	0.847	0.45	2.54847e-209	TIAF1
5-Tm	3.70685e-30	2.09398	0.872	0.602	8.97057e-28	ITK
5-Tm	3.23967e-51	2.07325	0.841	0.55	7.83999e-49	RUNX3
5-Tm	1.05697e-100	1.97572	0.855	0.505	2.55786e-98	IL4R
5-Tm	2.6407e-132	1.89021	0.847	0.508	6.39049e-130	BCL11B
5-Tm	3.85177e-247	1.82764	0.561	0.198	9.32127e-245	F5
5-Tm	0	1.81416	0.821	0.372	0	IL18RAP
5-Tm	8.34786e-158	1.8087	0.73	0.364	2.02018e-155	IL23R
5-Tm	6.89896e-154	1.78087	0.843	0.488	1.66955e-151	CTLA4
5-Tm	6.67748e-126	1.75689	0.842	0.482	1.61595e-123	TRIB2
5-Tm	0	1.75126	0.837	0.417	0	CBLB
5-Tm	3.14717e-93	1.64372	0.833	0.465	7.61615e-91	PRDM1
5-Tm	3.81298e-276	1.63249	0.506	0.168	9.22741e-274	TBX21
5-Tm	1.83875e-07	1.61058	0.872	0.618	4.44976e-05	FYN
5-Tm	3.38995e-12	1.59606	0.915	0.775	8.20367e-10	CD6
5-Tm	9.46607e-12	1.55111	0.781	0.472	2.29079e-09	STAT4
5-Tm	0	1.50162	0.692	0.214	0	IRF8
5-Tm	1.16668e-25	1.5	0.87	0.606	2.82336e-23	ITGA4
5-Tm	3.09022e-194	1.49001	0.799	0.392	7.47834e-192	TSPAN32
5-Tm	2.44354e-87	1.48597	0.843	0.528	5.91337e-85	STAT6
5-Tm	3.54429e-121	1.48549	0.813	0.422	8.57718e-119	FAS
5-Tm	1.86682e-60	1.3931	0.909	0.826	4.5177e-58	LCK
5-Tm	1.76419e-63	1.38883	0.902	0.819	4.26934e-61	CD44
5-Tm	1.41874e-07	1.35178	0.864	0.602	3.43336e-05	ZAP70
5-Tm	7.23875e-18	1.34042	0.872	0.589	1.75178e-15	IL2RB
5-Tm	9.18545e-33	1.33335	0.878	0.601	2.22288e-30	ICOS
5-Tm	2.26604e-75	1.30891	0.915	0.875	5.48382e-73	CD2
5-Tm	1.07655e-238	1.29155	0.561	0.222	2.60525e-236	EGR3
5-Tm	4.96387e-07	1.26348	0.87	0.694	0.000120126	CD5
5-Tm	3.81318e-124	1.23521	0.78	0.367	9.22789e-122	IFNG
5-Tm	5.87264e-227	1.22036	0.819	0.414	1.42118e-224	IL12RB1
5-Tm	2.43563e-25	1.19645	0.889	0.775	5.89423e-23	CD247
5-Tm	8.99495e-103	1.19465	0.832	0.485	2.17678e-100	CCND2
5-Tm	6.37452e-76	1.17545	0.904	0.85	1.54263e-73	ITGB2
5-Tm	5.44543e-40	1.17012	0.292	0.162	1.31779e-37	PYCR1
5-Tm	3.3141e-157	1.12928	0.827	0.43	8.02013e-155	CCR6
5-Tm	1.94759e-130	1.072	0.838	0.507	4.71317e-128	GIMAP5
5-Tm	4.2231e-126	1.0523	0.837	0.484	1.02199e-123	MYC
5-Tm	3.1543e-117	1.05054	0.911	0.896	7.63341e-115	LTB
5-Tm	3.27493e-111	1.0448	0.815	0.433	7.92532e-109	STAT3
5-Tm	3.07858e-75	1.03623	0.823	0.454	7.45017e-73	STAT5A
5-Tm	3.36553e-273	1.01073	0.877	0.916	8.14458e-271	CD3D
5-Tm	5.32481e-118	0.901241	0.816	0.455	1.28861e-115	TNFRSF4
5-Tm	5.19145e-268	0.875639	0.833	0.422	1.25633e-265	GATA3
5-Tm	9.21169e-145	0.874104	0.838	0.453	2.22923e-142	FOXO1
5-Tm	9.03171e-133	0.866593	0.826	0.445	2.18567e-130	CLEC2D
5-Tm	3.47846e-251	0.853664	0.824	0.406	8.41788e-249	IER3
5-Tm	8.34175e-301	0.79908	0.805	0.401	2.0187e-298	PASK
5-Tm	7.08312e-153	0.756911	0.805	0.406	1.71411e-150	IRF4
5-Tm	6.29445e-05	0.7306	0.846	0.644	0.0152326	BIN2
5-Tm	1.18159e-201	0.729814	0.82	0.405	2.85946e-199	CXCR5
5-Tm	1.55397e-38	0.714731	0.794	0.448	3.76061e-36	HMGB2
5-Tm	9.61273e-46	0.695309	0.854	0.806	2.32628e-43	IL7R
5-Tm	0	0.656484	0.671	0.222	0	EOMES
5-Tm	0	0.640294	0.622	0.156	0	B3GAT1
5-Tm	5.12081e-71	0.638824	0.764	0.392	1.23924e-68	SLAMF1
5-Tm	2.02617e-129	0.564426	0.838	0.474	4.90333e-127	BCL2
5-Tm	4.19687e-08	0.526775	0.999	1	1.01564e-05	HLA-A
5-Tm	5.22268e-89	0.525969	0.875	0.78	1.26389e-86	CD7
5-Tm	1.47273e-165	0.472892	0.778	0.372	3.56401e-163	CCR5
5-Tm	9.80253e-23	0.472374	0.875	0.717	2.37221e-20	CD4
5-Tm	5.76426e-99	0.468451	0.819	0.449	1.39495e-96	LAP3
5-Tm	1.73768e-16	0.465418	0.676	0.404	4.20518e-14	ITGAE
5-Tm	2.59011e-46	0.41076	0.826	0.487	6.26806e-44	DPP4
5-Tm	5.49505e-15	0.409318	0.832	0.519	1.3298e-12	TRAT1
5-Tm	7.71952e-119	0.396869	0.942	0.954	1.86812e-116	TRBC2
5-Tm	4.83841e-15	0.365295	0.758	0.46	1.17089e-12	S1PR1
5-Tm	7.1095e-16	0.342388	0.835	0.515	1.7205e-13	TNFSF10
5-Tm	1.39176e-59	0.322381	0.879	0.752	3.36806e-57	SELPLG
5-Tm	3.96699e-63	0.311468	0.822	0.464	9.60012e-61	CNOT2
5-Tm	0	-0.263686	0.806	0.394	0	OAS1
5-Tm	7.36412e-11	-0.273944	0.312	0.341	1.78212e-08	KLRG1
5-Tm	1.96267e-307	-0.302881	0.91	0.948	4.74967e-305	TRAC
5-Tm	3.08446e-63	-0.325467	0.372	0.183	7.4644e-61	SEMA7A
5-Tm	1.18647e-145	-0.348862	0.683	0.352	2.87125e-143	CCL20
5-Tm	2.35845e-61	-0.355248	0.808	0.479	5.70745e-59	CST7
5-Tm	0	-0.409121	0.881	0.919	0	CD3E
5-Tm	4.84232e-95	-0.453294	0.632	0.339	1.17184e-92	HAVCR2
5-Tm	3.7054e-90	-0.464176	0.637	0.329	8.96706e-88	RORC
5-Tm	4.43389e-100	-0.486633	0.821	0.425	1.073e-97	PRF1
5-Tm	5.97467e-272	-0.496338	0.752	0.262	1.44587e-269	GZMH
5-Tm	4.78681e-258	-0.498105	0.72	0.297	1.15841e-255	HLA-DMB
5-Tm	0	-0.508277	0.863	0.894	0	CD48
5-Tm	3.55154e-11	-0.51613	0.635	0.395	8.59472e-09	HLA-DRA
5-Tm	1.01537e-166	-0.564408	0.445	0.173	2.45719e-164	IL12RB2
5-Tm	3.4767e-15	-0.634809	0.561	0.366	8.41361e-13	CHI3L2
5-Tm	2.23003e-23	-0.639156	0.82	0.479	5.39667e-21	HLA-DPA1
5-Tm	4.83188e-167	-0.649284	0.599	0.235	1.16931e-164	ITGAM
5-Tm	0	-0.65444	0.888	0.98	0	CD52
5-Tm	1.50187e-180	-0.697479	0.7	0.331	3.63452e-178	VNN2
5-Tm	6.60007e-34	-0.732958	0.838	0.645	1.59722e-31	CD27
5-Tm	0.000157636	-0.788558	0.828	0.575	0.0381478	GIMAP2
5-Tm	0	-0.823292	0.633	0.145	0	AURKB
5-Tm	3.57757e-185	-0.825667	0.486	0.168	8.65771e-183	TRDC
5-Tm	0	-0.897821	0.715	0.265	0	TYMS
5-Tm	0	-0.941128	0.463	0.123	0	IL18
5-Tm	5.91219e-292	-0.941644	0.572	0.2	1.43075e-289	IL15
5-Tm	1.82685e-68	-1.02325	0.709	0.374	4.42097e-66	LAG3
5-Tm	0	-1.05546	0.704	0.249	0	PECAM1
5-Tm	2.96314e-63	-1.06325	0.502	0.271	7.1708e-61	TGFB1
5-Tm	8.83581e-09	-1.0637	0.815	0.607	2.13827e-06	GZMA
5-Tm	7.13936e-76	-1.09284	0.549	0.302	1.72773e-73	ICAM1
5-Tm	3.48802e-06	-1.10306	0.793	0.491	0.000844102	APOBEC3G
5-Tm	4.11343e-246	-1.12705	0.622	0.227	9.9545e-244	CCNB1
5-Tm	6.14475e-56	-1.178	0.563	0.298	1.48703e-53	IL15RA
5-Tm	4.76265e-126	-1.18212	0.791	0.395	1.15256e-123	TIGIT
5-Tm	8.10163e-169	-1.19848	0.784	0.398	1.96059e-166	IL2RA
5-Tm	1.61287e-05	-1.21193	0.826	0.524	0.00390314	HLA-DPB1
5-Tm	6.22705e-231	-1.31573	0.817	0.383	1.50695e-228	BCL6
5-Tm	1.58154e-54	-1.42421	0.855	0.68	3.82732e-52	CD3G
5-Tm	6.11889e-96	-1.43056	0.752	0.36	1.48077e-93	HLA-DRB3
5-Tm	4.68248e-140	-1.50353	0.805	0.382	1.13316e-137	HLA-DQB1
5-Tm	1.03226e-73	-1.64941	0.487	0.262	2.49808e-71	FASLG
5-Tm	9.00451e-70	-1.68652	0.409	0.2	2.17909e-67	PTTG2
5-Tm	1.09252e-97	-1.71956	0.761	0.406	2.6439e-95	HLA-DMA
5-Tm	3.65987e-32	-1.73966	0.759	0.409	8.85688e-30	CTSW
5-Tm	4.45516e-10	-1.8263	0.579	0.391	1.07815e-07	CD40LG
5-Tm	0	-1.94526	0.618	0.215	0	CD8A
5-Tm	1.60351e-159	-1.96152	0.727	0.32	3.8805e-157	FOXP1
5-Tm	2.64769e-213	-2.03155	0.78	0.352	6.40741e-211	FOXP3
5-Tm	5.42514e-05	-2.11127	0.237	0.252	0.0131288	BTLA
5-Tm	5.92343e-14	-2.39211	0.347	0.251	1.43347e-11	LAT2
5-Tm	0	-2.42262	0.684	0.23	0	TOP2A
5-Tm	1.39794e-33	-2.46589	0.701	0.394	3.38301e-31	NKG7
5-Tm	9.01541e-74	-2.48937	0.338	0.151	2.18173e-71	KLRK1
5-Tm	3.75386e-237	-2.50194	0.454	0.137	9.08433e-235	GNLY
5-Tm	2.42175e-113	-2.71896	0.712	0.337	5.86064e-111	LAIR2
5-Tm	3.61353e-130	-2.82014	0.755	0.38	8.74475e-128	TNFRSF18
5-Tm	2.59762e-290	-3.0655	0.305	0.059	6.28624e-288	CCR8
5-Tm	4.64701e-48	-3.76724	0.472	0.276	1.12458e-45	HLA-DQA1
5-Tm	7.36258e-140	-4.02849	0.334	0.111	1.78174e-137	CCR10
5-Tm	0	-4.38394	0.644	0.065	0	ZBED2
5-Tm	9.27661e-54	-5.10247	0.532	0.304	2.24494e-51	CXCL13
5-Tm	0	-6.34239	0.632	0.146	0	CCL3
12-Treg	5.85041e-241	8.01103	0.302	0.063	1.4158e-238	CCR8
12-Treg	0	7.39234	0.265	0.008	0	IL1R2
12-Treg	1.68754e-191	6.88255	0.371	0.118	4.08385e-189	ENTPD1
12-Treg	8.60902e-139	6.79969	0.374	0.149	2.08338e-136	PMCH
12-Treg	0	6.46622	0.769	0.36	0	FOXP3
12-Treg	1.45504e-194	6.18936	0.59	0.351	3.5212e-192	LAIR2
12-Treg	1.90206e-171	5.14098	0.255	0.064	4.60298e-169	TNFRSF9
12-Treg	1.30685e-194	4.72535	0.62	0.412	3.16259e-192	TIGIT
12-Treg	9.23103e-65	4.40875	0.421	0.283	2.23391e-62	HLA-DQA1
12-Treg	5.27701e-125	4.31377	0.554	0.399	1.27704e-122	TNFRSF18
12-Treg	0	3.78448	0.817	0.495	0	CTLA4
12-Treg	1.18728e-96	3.60978	0.473	0.309	2.87321e-94	DUSP4
12-Treg	2.92197e-103	3.56846	0.54	0.406	7.07118e-101	HLA-DQB1
12-Treg	1.07199e-87	3.43645	0.514	0.381	2.59421e-85	HLA-DRB3
12-Treg	2.71565e-30	3.29996	0.33	0.228	6.57188e-28	IKZF2
12-Treg	3.097e-60	3.27191	0.357	0.217	7.49473e-58	F5
12-Treg	8.00412e-71	3.23123	0.509	0.422	1.937e-68	IL2RA
12-Treg	8.39791e-124	2.92021	0.691	0.537	2.03229e-121	HLA-DPB1
12-Treg	7.49639e-154	2.89283	0.656	0.472	1.81413e-151	TNFRSF4
12-Treg	1.433e-75	2.6748	0.524	0.406	3.46785e-73	HLA-DRA
12-Treg	2.19145e-36	2.38118	0.484	0.43	5.30331e-34	HLA-DMA
12-Treg	3.99199e-18	2.37608	0.441	0.423	9.66061e-16	OAS1
12-Treg	6.76842e-20	2.37512	0.284	0.212	1.63796e-17	PTTG2
12-Treg	7.43205e-33	2.33942	0.302	0.184	1.79856e-30	B3GAT1
12-Treg	9.76151e-12	2.22252	0.335	0.303	2.36228e-09	NINJ2
12-Treg	1.19389e-39	2.06249	0.304	0.186	2.88922e-37	IL12RB2
12-Treg	6.95375e-91	1.95616	0.622	0.497	1.68281e-88	HLA-DPA1
12-Treg	1.63469e-16	1.88646	0.39	0.359	3.95595e-14	HAVCR2
12-Treg	6.99786e-08	1.82905	0.294	0.256	1.69348e-05	LAT2
12-Treg	6.79229e-108	1.8202	0.721	0.561	1.64373e-105	LGALS1
12-Treg	4.92365e-59	1.72398	0.693	0.617	1.19152e-56	ICOS
12-Treg	8.94e-18	1.69873	0.317	0.259	2.16348e-15	ITGAM
12-Treg	2.33584e-48	1.69386	0.557	0.489	5.65274e-46	PRDM1
12-Treg	4.08933e-06	1.65669	0.358	0.353	0.000989619	NCR3
12-Treg	8.75431e-13	1.65008	0.411	0.4	2.11854e-10	CXCR6
12-Treg	3.33013e-18	1.64284	0.466	0.445	8.05892e-16	LGALS3
12-Treg	1.02022e-130	1.47056	0.759	0.601	2.46894e-128	IL2RB
12-Treg	3.1863e-12	1.37165	0.481	0.489	7.71085e-10	LTA
12-Treg	2.03934e-15	1.25838	0.461	0.452	4.93521e-13	PDCD1
12-Treg	1.11733e-09	1.1703	0.401	0.403	2.70393e-07	CCR5
12-Treg	5.15832e-155	1.11955	0.752	0.568	1.24831e-152	TNFRSF1B
12-Treg	3.66673e-13	1.02218	0.4	0.396	8.87349e-11	IL18R1
12-Treg	8.78552e-09	1.0151	0.429	0.453	2.1261e-06	FAS
12-Treg	1.03851e-08	1.0136	0.463	0.477	2.51321e-06	LAP3
12-Treg	1.88643e-28	0.823034	0.441	0.372	4.56516e-26	NAMPT
12-Treg	1.81592e-56	0.782727	0.742	0.654	4.39453e-54	CD27
12-Treg	1.80545e-05	0.602653	0.327	0.403	0.00436919	GLG1
12-Treg	6.9352e-15	0.556175	0.737	0.729	1.67832e-12	CD4
12-Treg	1.78323e-22	0.47915	0.151	0.262	4.31543e-20	EOMES
12-Treg	6.64362e-06	0.448506	0.354	0.449	0.00160776	IL12RB1
12-Treg	2.30608e-12	0.434077	0.263	0.356	5.5807e-10	FOXP1
12-Treg	1.7611e-07	0.4062	0.325	0.42	4.26187e-05	BCL6
12-Treg	4.71303e-12	0.40475	0.678	0.682	1.14055e-09	SPOCK2
12-Treg	5.63236e-15	0.360295	0.204	0.293	1.36303e-12	TGFB1
12-Treg	1.75331e-10	0.333922	0.437	0.456	4.24302e-08	PRF1
12-Treg	9.01048e-05	-0.261778	0.572	0.656	0.0218054	LAT
12-Treg	3.33954e-19	-0.292247	0.317	0.442	8.08169e-17	CASP3
12-Treg	8.71968e-15	-0.297905	0.352	0.454	2.11016e-12	IL6R
12-Treg	1.46332e-07	-0.340819	0.901	0.877	3.54123e-05	CD2
12-Treg	1.97639e-12	-0.373792	0.378	0.497	4.78285e-10	CNOT2
12-Treg	1.09309e-08	-0.374083	0.713	0.693	2.64528e-06	DUSP1
12-Treg	4.03729e-16	-0.389169	0.354	0.466	9.77025e-14	CCR6
12-Treg	0.000169113	-0.408752	0.33	0.414	0.0409254	CCR2
12-Treg	5.34918e-07	-0.491337	0.369	0.467	0.00012945	STAT3
12-Treg	2.51764e-21	-0.497523	0.301	0.412	6.09268e-19	IL18RAP
12-Treg	2.00554e-12	-0.528998	0.826	0.896	4.85341e-10	CD48
12-Treg	1.74005e-20	-0.530444	0.349	0.461	4.21092e-18	RORA
12-Treg	3.164e-09	-0.556601	0.525	0.627	7.65687e-07	ZAP70
12-Treg	4.35421e-05	-0.558835	0.242	0.292	0.0105372	CCL4
12-Treg	6.06048e-08	-0.573003	0.231	0.302	1.46664e-05	TYMS
12-Treg	3.04091e-54	-0.576777	0.946	0.975	7.359e-52	CD52
12-Treg	2.24563e-09	-0.583162	0.919	0.929	5.43443e-07	JUNB
12-Treg	2.75248e-11	-0.59876	0.395	0.507	6.661e-09	BCL2
12-Treg	0.000124613	-0.665069	0.636	0.711	0.0301563	CD5
12-Treg	2.03343e-23	-0.672914	0.392	0.516	4.92089e-21	TRIB2
12-Treg	2.73269e-09	-0.675121	0.406	0.5	6.61312e-07	STAT4
12-Treg	1.26769e-22	-0.710054	0.317	0.445	3.06781e-20	IER3
12-Treg	9.16432e-23	-0.727154	0.826	0.902	2.21777e-20	LTB
12-Treg	1.17175e-19	-0.799334	0.33	0.443	2.83564e-17	CXCR5
12-Treg	3.94454e-07	-0.815567	0.875	0.919	9.54579e-05	CD3E
12-Treg	1.29835e-11	-0.815893	0.44	0.545	3.14201e-09	TNFSF10
12-Treg	1.63148e-06	-0.887429	0.311	0.396	0.000394817	IL23R
12-Treg	1.24837e-36	-0.90034	0.324	0.466	3.02106e-34	IFNGR1
12-Treg	6.85644e-09	-0.93046	0.453	0.558	1.65926e-06	STAT6
12-Treg	4.94572e-28	-0.985181	0.396	0.557	1.19686e-25	GZMM
12-Treg	5.64545e-29	-0.985337	0.12	0.253	1.3662e-26	CD8A
12-Treg	1.68084e-05	-1.07971	0.641	0.714	0.00406764	PIK3IP1
12-Treg	5.90477e-15	-1.1398	0.507	0.629	1.42895e-12	ITK
12-Treg	1.89394e-117	-1.1522	0.583	0.824	4.58333e-115	IL7R
12-Treg	1.12468e-23	-1.22212	0.539	0.667	2.72172e-21	BIN2
12-Treg	1.3227e-17	-1.26227	0.27	0.364	3.20094e-15	VNN2
12-Treg	2.20136e-07	-1.44015	0.24	0.302	5.32729e-05	GZMH
12-Treg	3.00914e-06	-1.46103	0.218	0.266	0.000728211	TOP2A
12-Treg	4.63979e-38	-1.61558	0.395	0.542	1.12283e-35	BCL11B
12-Treg	4.53753e-92	-1.64139	0.222	0.448	1.09808e-89	CTSW
12-Treg	7.91419e-27	-1.70887	0.233	0.36	1.91523e-24	RORC
12-Treg	3.52099e-68	-1.90512	0.567	0.777	8.52079e-66	ARL4C
12-Treg	2.49751e-28	-1.96819	0.219	0.346	6.04398e-26	KLRG1
12-Treg	4.83491e-18	-1.98645	0.317	0.438	1.17005e-15	PASK
12-Treg	1.40039e-43	-1.98813	0.428	0.604	3.38894e-41	GIMAP2
12-Treg	5.3667e-75	-2.01177	0.691	0.853	1.29874e-72	CD69
12-Treg	1.40606e-29	-2.0262	0.233	0.353	3.40266e-27	TXK
12-Treg	2.0986e-45	-2.10071	0.354	0.522	5.07861e-43	DPP4
12-Treg	3.52632e-44	-2.10767	0.254	0.414	8.5337e-42	CD40LG
12-Treg	1.64554e-91	-2.27913	0.34	0.555	3.9822e-89	TRAT1
12-Treg	4.79239e-57	-2.3813	0.453	0.635	1.15976e-54	KLRB1
12-Treg	2.12189e-98	-2.41391	0.462	0.714	5.13497e-96	LEF1
12-Treg	4.40716e-58	-2.41483	0.404	0.602	1.06653e-55	CCL5
12-Treg	1.6062e-97	-2.53664	0.38	0.598	3.88702e-95	GIMAP7
12-Treg	6.06652e-192	-2.58035	0.491	0.802	1.4681e-189	TCF7
12-Treg	7.37478e-55	-2.59793	0.204	0.391	1.7847e-52	CHI3L2
12-Treg	3.01156e-83	-2.72416	0.274	0.495	7.28798e-81	S1PR1
12-Treg	1.17511e-96	-2.80603	0.585	0.798	2.84378e-94	CD6
12-Treg	3.81194e-83	-2.86195	0.342	0.544	9.2249e-81	GIMAP5
12-Treg	2.29492e-76	-2.95339	0.317	0.522	5.5537e-74	MYC
12-Treg	1.80851e-13	-2.97539	0.145	0.256	4.3766e-11	IRF8
12-Treg	5.40708e-67	-3.00019	0.227	0.421	1.30851e-64	CD300A
12-Treg	3.06135e-27	-3.08474	0.292	0.425	7.40847e-25	NKG7
12-Treg	1.32081e-121	-3.09164	0.372	0.638	3.19636e-119	GZMA
12-Treg	1.62909e-104	-3.32021	0.441	0.681	3.9424e-102	CCR7
12-Treg	1.54416e-68	-3.60405	0.328	0.536	3.73688e-66	GZMK
12-Treg	3.4177e-60	-3.72617	0.097	0.294	8.27083e-58	PECAM1
12-Treg	4.89656e-31	-5.02884	0.155	0.287	1.18497e-28	FASLG
8-Th1	1.26586e-181	3.84082	0.575	0.273	3.06339e-179	CCL4
8-Th1	3.21947e-144	3.64178	0.496	0.242	7.79111e-142	EOMES
8-Th1	1.52035e-218	3.5911	0.656	0.374	3.67924e-216	HLA-DRB3
8-Th1	1.78104e-209	3.27062	0.668	0.398	4.31011e-207	HLA-DRA
8-Th1	0	3.0745	0.866	0.505	0	GZMK
8-Th1	3.96467e-123	2.99663	0.422	0.169	9.5945e-121	CCL3
8-Th1	9.51411e-106	2.75906	0.407	0.179	2.30241e-103	B3GAT1
8-Th1	4.44426e-250	2.67401	0.821	0.531	1.07551e-247	HLA-DPB1
8-Th1	1.37373e-102	2.61646	0.52	0.318	3.32442e-100	HLA-DMB
8-Th1	1.96057e-111	2.50849	0.513	0.278	4.74459e-109	HLA-DQA1
8-Th1	3.59826e-126	2.47876	0.568	0.283	8.70778e-124	GZMH
8-Th1	4.32892e-191	2.3581	0.75	0.49	1.0476e-188	HLA-DPA1
8-Th1	8.64945e-244	2.21353	0.802	0.487	2.09317e-241	CST7
8-Th1	1.32011e-52	2.1558	0.553	0.426	3.19468e-50	HLA-DMA
8-Th1	9.52267e-48	2.09346	0.524	0.408	2.30449e-45	HLA-DQB1
8-Th1	0	2.03596	0.925	0.572	0	CCL5
8-Th1	6.49657e-306	1.9775	0.924	0.605	1.57217e-303	GZMA
8-Th1	1.94815e-15	1.94969	0.342	0.24	4.71452e-13	CD8A
8-Th1	7.0114e-88	1.86073	0.568	0.393	1.69676e-85	CCR5
8-Th1	1.10499e-101	1.79366	0.692	0.503	2.67408e-99	APOBEC3G
8-Th1	3.72254e-77	1.77745	0.581	0.445	9.00855e-75	PDCD1
8-Th1	1.86058e-85	1.71213	0.595	0.407	4.5026e-83	NKG7
8-Th1	7.41343e-90	1.65814	0.703	0.54	1.79405e-87	CXCR3
8-Th1	1.22717e-95	1.60412	0.478	0.268	2.96975e-93	FASLG
8-Th1	7.18002e-47	1.60325	0.519	0.391	1.73757e-44	IFNG
8-Th1	6.57143e-67	1.47455	0.403	0.207	1.59029e-64	CD70
8-Th1	1.36355e-109	1.23843	0.526	0.307	3.29979e-107	DUSP4
8-Th1	1.14624e-48	1.23751	0.36	0.184	2.7739e-46	TBX21
8-Th1	2.02649e-42	1.1783	0.51	0.395	4.90409e-40	CXCR6
8-Th1	4.58025e-27	1.15284	0.525	0.43	1.10842e-24	CTSW
8-Th1	3.10146e-62	1.13916	0.738	0.603	7.50552e-60	IL2RB
8-Th1	5.58352e-37	1.13444	0.496	0.393	1.35121e-34	LAG3
8-Th1	1.18587e-42	1.01763	0.519	0.403	2.86981e-40	CCR2
8-Th1	9.55068e-42	0.869943	0.651	0.541	2.31127e-39	GZMM
8-Th1	5.31213e-05	0.80873	0.337	0.303	0.0128553	NINJ2
8-Th1	6.99265e-39	0.720104	0.546	0.449	1.69222e-36	PRF1
8-Th1	2.96911e-23	0.574269	0.495	0.405	7.18526e-21	CD300A
8-Th1	4.55036e-09	0.524005	0.505	0.455	1.10119e-06	IFNGR1
8-Th1	5.35049e-12	0.519864	0.597	0.538	1.29482e-09	BAX
8-Th1	1.53815e-15	0.491993	0.965	0.938	3.72231e-13	GAPDH
8-Th1	8.25989e-50	0.487929	0.739	0.576	1.99889e-47	DUSP2
8-Th1	8.1719e-20	0.44496	0.339	0.221	1.9776e-17	IL15
8-Th1	3.18334e-07	0.414282	0.766	0.727	7.70368e-05	CD4
8-Th1	4.35069e-18	0.408986	0.897	0.851	1.05287e-15	ITGB2
8-Th1	5.42875e-47	0.365	0.991	0.944	1.31376e-44	IL32
8-Th1	9.01341e-17	0.354616	0.665	0.566	2.18124e-14	RUNX3
8-Th1	1.28664e-25	0.338645	0.928	0.875	3.11366e-23	CD2
8-Th1	1.35286e-12	0.285388	0.527	0.451	3.27392e-10	TNF
8-Th1	2.12918e-08	-0.254746	0.969	0.974	5.15261e-06	CD52
8-Th1	1.96447e-17	-0.268754	0.496	0.431	4.75402e-15	CASP3
8-Th1	5.22872e-05	-0.29581	0.353	0.285	0.0126535	TGFB1
8-Th1	1.11926e-28	-0.361891	0.436	0.314	2.70862e-26	ICAM1
8-Th1	7.26712e-05	-0.416365	0.458	0.402	0.0175864	CD40LG
8-Th1	2.52145e-08	-0.429435	0.423	0.355	6.10191e-06	VNN2
8-Th1	1.82981e-07	-0.44327	0.526	0.47	4.42815e-05	HMGB2
8-Th1	7.10274e-06	-0.477168	0.944	0.945	0.00171886	TRAC
8-Th1	1.23659e-08	-0.553935	0.916	0.93	2.99256e-06	JUNB
8-Th1	2.67674e-07	-0.569995	0.537	0.49	6.47772e-05	PRDM1
8-Th1	0.00013076	-0.610511	0.49	0.449	0.031644	FAS
8-Th1	1.99049e-18	-0.669498	0.463	0.515	4.81697e-16	DPP4
8-Th1	5.11086e-14	-0.685023	0.443	0.347	1.23683e-11	RORC
8-Th1	2.94032e-15	-0.725314	0.647	0.684	7.11558e-13	SPOCK2
8-Th1	6.46144e-07	-0.777392	0.512	0.478	0.000156367	TIAF1
8-Th1	0.000174315	-0.826162	0.49	0.481	0.0421842	FOXO1
8-Th1	1.11398e-73	-0.848594	0.369	0.181	2.69584e-71	IL2
8-Th1	5.94261e-12	-0.850038	0.548	0.629	1.43811e-09	KLRB1
8-Th1	3.97927e-09	-0.890638	0.622	0.661	9.62983e-07	BIN2
8-Th1	4.34153e-08	-0.964423	0.468	0.422	1.05065e-05	TIGIT
8-Th1	5.09873e-10	-0.965334	0.335	0.259	1.23389e-07	TOP2A
8-Th1	2.0728e-07	-1.00864	0.6	0.631	5.01618e-05	JUN
8-Th1	4.06915e-05	-1.05021	0.606	0.623	0.00984734	ITK
8-Th1	9.19856e-29	-1.10025	0.432	0.315	2.22605e-26	CXCL13
8-Th1	5.22127e-10	-1.14885	0.557	0.596	1.26355e-07	GIMAP2
8-Th1	1.91163e-10	-1.22461	0.836	0.844	4.62614e-08	CD69
8-Th1	4.81117e-05	-1.22705	0.541	0.543	0.011643	TRAT1
8-Th1	7.36687e-09	-1.22745	0.353	0.401	1.78278e-06	GLG1
8-Th1	3.79619e-09	-1.26467	0.872	0.893	9.18678e-07	CD48
8-Th1	1.31284e-08	-1.2682	0.643	0.575	3.17707e-06	TNFRSF1B
8-Th1	9.55594e-05	-1.33207	0.489	0.488	0.0231254	LTA
8-Th1	4.73722e-74	-1.36732	0.802	0.903	1.14641e-71	LTB
8-Th1	1.9232e-06	-1.42058	0.318	0.259	0.000465414	ITGAM
8-Th1	2.30398e-18	-1.53176	0.278	0.354	5.57564e-16	FOXP1
8-Th1	6.35934e-48	-1.53348	0.558	0.644	1.53896e-45	TNFRSF25
8-Th1	5.88377e-13	-1.58173	0.556	0.587	1.42387e-10	GIMAP7
8-Th1	3.05826e-06	-1.68947	0.354	0.295	0.000740099	TYMS
8-Th1	7.74415e-21	-1.69422	0.873	0.923	1.87408e-18	BTG1
8-Th1	3.4486e-10	-1.74735	0.667	0.686	8.3456e-08	FOSB
8-Th1	3.82579e-05	-1.86611	0.304	0.244	0.00925841	EGR3
8-Th1	1.56434e-84	-1.93497	0.65	0.791	3.78571e-82	TCF7
8-Th1	1.25741e-06	-2.02193	0.367	0.315	0.000304294	IL15RA
8-Th1	9.81807e-138	-2.04189	0.617	0.82	2.37597e-135	IL7R
8-Th1	2.25974e-57	-2.04753	0.602	0.716	5.46858e-55	PIK3IP1
8-Th1	2.85924e-10	-2.0618	0.511	0.532	6.91937e-08	IL4R
8-Th1	4.67618e-20	-2.14749	0.443	0.484	1.13164e-17	S1PR1
8-Th1	5.24073e-124	-2.27105	0.624	0.796	1.26826e-121	CD7
8-Th1	4.6205e-31	-2.38885	0.277	0.156	1.11816e-28	PMCH
8-Th1	3.02533e-05	-2.47632	0.202	0.259	0.0073213	CCNB1
8-Th1	6.24784e-38	-2.49139	0.345	0.454	1.51198e-35	IL6R
8-Th1	3.01511e-15	-2.54156	0.393	0.433	7.29657e-13	PASK
8-Th1	1.03595e-11	-2.68187	0.178	0.255	2.50701e-09	BTLA
8-Th1	1.6795e-18	-2.95793	0.439	0.485	4.06438e-16	TNFRSF4
8-Th1	3.01644e-12	-3.06077	0.192	0.253	7.29979e-10	IRF8
8-Th1	1.83738e-39	-3.33233	0.197	0.355	4.44646e-37	TXK
8-Th1	4.88458e-45	-4.00269	0.439	0.515	1.18207e-42	MYC
8-Th1	4.37823e-92	-4.31091	0.536	0.674	1.05953e-89	CCR7
8-Th1	3.78424e-130	-4.31378	0.506	0.71	9.15787e-128	LEF1
8-Th1	1.33895e-07	-4.36343	0.407	0.428	3.24025e-05	IL2RA
8-Th1	4.92061e-135	-4.38489	0.51	0.687	1.19079e-132	SELL
8-Th1	9.21953e-07	-4.49121	0.332	0.387	0.000223113	FOXP3
11-Th17	6.5391e-93	6.09477	0.538	0.37	1.58246e-90	CCL20
11-Th17	1.84289e-116	6.04325	0.554	0.344	4.4598e-114	RORC
11-Th17	5.35189e-144	3.61604	0.663	0.451	1.29516e-141	CCR6
11-Th17	1.91581e-12	2.21211	0.414	0.409	4.63625e-10	CCR2
11-Th17	0.000192771	2.12026	0.294	0.395	0.0466507	IL23R
11-Th17	8.3153e-06	1.87508	0.38	0.421	0.0020123	SLAMF1
11-Th17	1.62466e-12	1.65316	0.452	0.446	3.93168e-10	LGALS3
11-Th17	3.35672e-07	1.08966	0.2	0.282	8.12327e-05	FASLG
11-Th17	1.69916e-05	1.05859	0.219	0.291	0.00411196	TGFB1
11-Th17	1.19615e-13	1.0144	0.51	0.512	2.89469e-11	DPP4
11-Th17	1.87222e-182	1.0123	0.878	0.615	4.53078e-180	KLRB1
11-Th17	2.48117e-12	0.983552	0.279	0.43	6.00442e-10	OAS1
11-Th17	1.41487e-08	0.957316	0.173	0.265	3.424e-06	ITGAM
11-Th17	3.18691e-12	0.835336	0.274	0.432	7.71232e-10	FOXO3
11-Th17	4.17147e-07	0.612783	0.346	0.481	0.00010095	LAP3
11-Th17	6.20475e-39	0.5866	0.709	0.637	1.50155e-36	TNFRSF25
11-Th17	8.2131e-13	0.566031	0.465	0.455	1.98757e-10	TNF
11-Th17	8.69179e-19	0.539213	0.683	0.682	2.10341e-16	SPOCK2
11-Th17	3.03829e-11	0.292971	0.275	0.419	7.35266e-09	HLA-DQB1
11-Th17	1.63218e-12	-0.253854	0.318	0.48	3.94987e-10	CLEC2D
11-Th17	4.88086e-11	-0.264937	0.27	0.433	1.18117e-08	IL2RA
11-Th17	8.34723e-16	-0.272377	0.367	0.539	2.02003e-13	GIMAP5
11-Th17	1.05833e-08	-0.275191	0.218	0.361	2.56116e-06	EGR1
11-Th17	3.29089e-10	-0.282439	0.3	0.457	7.96396e-08	FAS
11-Th17	4.27411e-06	-0.282619	0.402	0.553	0.00103434	GZMM
11-Th17	7.03816e-16	-0.295811	0.168	0.303	1.70323e-13	TYMS
11-Th17	1.14792e-08	-0.356465	0.688	0.694	2.77797e-06	DUSP1
11-Th17	1.35276e-16	-0.374557	0.296	0.468	3.27367e-14	STAT3
11-Th17	1.35181e-21	-0.410618	0.305	0.486	3.27138e-19	TIAF1
11-Th17	6.06695e-13	-0.423142	0.284	0.429	1.4682e-10	ITGAE
11-Th17	5.11511e-19	-0.426645	0.236	0.405	1.23786e-16	GLG1
11-Th17	2.53437e-16	-0.454387	0.166	0.304	6.13318e-14	GZMH
11-Th17	3.64963e-17	-0.458394	0.319	0.497	8.83209e-15	CNOT2
11-Th17	8.864e-33	-0.469274	0.901	0.842	2.14509e-30	CD69
11-Th17	1.75409e-30	-0.513948	0.23	0.422	4.2449e-28	BCL6
11-Th17	4.58888e-12	-0.538688	0.378	0.549	1.11051e-09	TRAT1
11-Th17	3.82694e-31	-0.546887	0.104	0.261	9.2612e-29	EOMES
11-Th17	5.1298e-17	-0.548094	0.971	0.938	1.24141e-14	GAPDH
11-Th17	2.55437e-05	-0.591939	0.933	0.913	0.00618157	CD3D
11-Th17	6.39068e-24	-0.592449	0.259	0.442	1.54654e-21	CASP3
11-Th17	2.08238e-05	-0.675392	0.435	0.561	0.00503936	ITGAL
11-Th17	1.11082e-12	-0.720373	0.458	0.629	2.68817e-10	ITK
11-Th17	1.94008e-32	-0.733406	0.279	0.49	4.69499e-30	FOXO1
11-Th17	5.02558e-17	-0.739142	0.215	0.367	1.21619e-14	HAVCR2
11-Th17	1.66628e-30	-0.779322	0.203	0.387	4.03241e-28	CHI3L2
11-Th17	8.25448e-15	-0.804442	0.339	0.51	1.99758e-12	CST7
11-Th17	2.18141e-08	-0.843054	0.263	0.415	5.27901e-06	CD300A
11-Th17	1.04088e-18	-0.878632	0.305	0.488	2.51894e-16	STAT5A
11-Th17	0.000114963	-0.942182	0.672	0.686	0.027821	FOSB
11-Th17	1.46269e-07	-0.969243	0.49	0.627	3.5397e-05	ICOS
11-Th17	8.44836e-19	-0.974603	0.376	0.559	2.0445e-16	STAT6
11-Th17	1.12926e-14	-0.989329	0.349	0.515	2.73281e-12	TRIB2
11-Th17	3.93022e-07	-0.995678	0.894	0.892	9.51112e-05	CD48
11-Th17	5.49157e-35	-1.03174	0.246	0.456	1.32896e-32	IL6R
11-Th17	1.18224e-08	-1.03262	0.448	0.599	2.86103e-06	GIMAP2
11-Th17	1.31271e-10	-1.07177	0.885	0.931	3.17677e-08	JUNB
11-Th17	1.27653e-13	-1.10652	0.338	0.511	3.08919e-11	HLA-DPA1
11-Th17	9.42601e-20	-1.193	0.395	0.593	2.28109e-17	GIMAP7
11-Th17	3.30788e-21	-1.2568	0.295	0.48	8.00508e-19	HMGB2
11-Th17	1.33719e-18	-1.29372	0.184	0.31	3.236e-16	NINJ2
11-Th17	4.53069e-26	-1.30479	0.271	0.46	1.09643e-23	PDCD1
11-Th17	1.86536e-15	-1.32395	0.416	0.591	4.51418e-13	DUSP2
11-Th17	1.86461e-13	-1.35057	0.367	0.531	4.51236e-11	GZMK
11-Th17	7.85781e-12	-1.35081	0.659	0.792	1.90159e-09	CD7
11-Th17	2.24771e-18	-1.35708	0.337	0.517	5.43946e-16	MYC
11-Th17	1.63185e-22	-1.35802	0.286	0.49	3.94908e-20	S1PR1
11-Th17	1.70321e-20	-1.43159	0.355	0.54	4.12178e-18	BCL11B
11-Th17	1.72617e-21	-1.49524	0.194	0.356	4.17733e-19	FOXP1
11-Th17	3.73583e-23	-1.56782	0.621	0.79	9.04071e-21	TCF7
11-Th17	7.15872e-31	-1.71007	0.332	0.539	1.73241e-28	IL4R
11-Th17	8.73865e-30	-1.71172	0.127	0.297	2.11475e-27	HLA-DQA1
11-Th17	1.56342e-20	-1.74249	0.195	0.352	3.78348e-18	TXK
11-Th17	2.67529e-42	-1.7622	0.225	0.444	6.47419e-40	IRF4
11-Th17	8.66114e-37	-1.78025	0.235	0.44	2.096e-34	HLA-DMA
11-Th17	9.24654e-24	-1.82131	0.23	0.395	2.23766e-21	HLA-DRB3
11-Th17	1.54928e-06	-1.8637	0.879	0.922	0.000374926	BTG1
11-Th17	1.04982e-11	-1.88855	0.163	0.294	2.54056e-09	CCL4
11-Th17	1.04032e-48	-1.88887	0.408	0.669	2.51758e-46	CD27
11-Th17	1.0114e-30	-1.90051	0.239	0.438	2.44759e-28	PASK
11-Th17	3.59407e-16	-1.90726	0.263	0.418	8.69764e-14	HLA-DRA
11-Th17	6.76179e-17	-1.91901	0.376	0.553	1.63635e-14	HLA-DPB1
11-Th17	2.27502e-07	-1.98381	0.183	0.261	5.50555e-05	LAT2
11-Th17	1.40379e-15	-2.04438	0.353	0.52	3.39718e-13	CTLA4
11-Th17	1.0375e-35	-2.21709	0.496	0.718	2.51075e-33	PIK3IP1
11-Th17	2.40566e-20	-2.33511	0.133	0.269	5.82169e-18	TOP2A
11-Th17	2.43135e-86	-2.3716	0.38	0.712	5.88386e-84	LEF1
11-Th17	1.27476e-25	-2.38899	0.07	0.257	3.08493e-23	IRF8
11-Th17	1.04574e-49	-2.46594	0.188	0.433	2.53069e-47	TIGIT
11-Th17	2.13793e-40	-2.7037	0.092	0.29	5.17378e-38	PECAM1
11-Th17	4.14193e-27	-2.71359	0.1	0.262	1.00235e-24	CCNB1
11-Th17	2.14379e-15	-2.71696	0.215	0.382	5.18796e-13	NAMPT
11-Th17	1.20188e-28	-2.97627	0.203	0.391	2.90854e-26	FOXP3
11-Th17	2.85378e-33	-3.13023	0.182	0.365	6.90614e-31	VNN2
11-Th17	1.3335e-48	-3.20219	0.411	0.677	3.22708e-46	CCR7
11-Th17	5.057e-104	-3.2465	0.338	0.691	1.22379e-101	SELL
11-Th17	6.21297e-14	-3.49178	0.144	0.252	1.50354e-11	EGR3
11-Th17	1.21968e-31	-3.59814	0.145	0.325	2.95162e-29	DUSP4
11-Th17	4.72185e-42	-4.74024	0.226	0.444	1.14269e-39	CXCR5
11-Th17	8.40812e-34	-5.10219	0.141	0.328	2.03476e-31	CXCL13
11-Th17	2.87219e-34	-5.33229	0.158	0.373	6.95071e-32	LAIR2
10-PDCD1+Tsup	7.76837e-25	8.22754	0.302	0.154	1.87995e-22	TK1
10-PDCD1+Tsup	5.63222e-20	7.99082	0.359	0.261	1.363e-17	TOP2A
10-PDCD1+Tsup	5.52372e-18	7.38559	0.383	0.319	1.33674e-15	CXCL13
10-PDCD1+Tsup	2.3716e-28	6.80782	0.409	0.295	5.73928e-26	TYMS
10-PDCD1+Tsup	1.11102e-18	3.68667	0.448	0.397	2.68867e-16	LAG3
10-PDCD1+Tsup	9.41134e-31	2.85907	0.52	0.451	2.27754e-28	PDCD1
10-PDCD1+Tsup	1.18485e-27	2.47019	0.535	0.472	2.86734e-25	HMGB2
10-PDCD1+Tsup	2.21878e-06	2.2171	0.4	0.403	0.000536944	CCR5
10-PDCD1+Tsup	2.03261e-14	2.06094	0.443	0.412	4.91891e-12	HLA-DRA
10-PDCD1+Tsup	1.16459e-06	1.92482	0.312	0.289	0.00028183	CCL4
10-PDCD1+Tsup	1.09235e-11	1.72036	0.133	0.254	2.64348e-09	BTLA
10-PDCD1+Tsup	5.4632e-06	1.65144	0.391	0.398	0.00132209	IFNG
10-PDCD1+Tsup	1.47466e-05	1.3577	0.21	0.332	0.00356868	HLA-DMB
10-PDCD1+Tsup	2.64707e-08	1.3063	0.158	0.261	6.4059e-06	LAT2
10-PDCD1+Tsup	7.24119e-21	1.26775	0.614	0.601	1.75237e-18	ANXA5
10-PDCD1+Tsup	9.21662e-08	1.22104	0.166	0.282	2.23042e-05	FASLG
10-PDCD1+Tsup	5.07931e-15	0.939	0.164	0.325	1.22919e-12	ICAM1
10-PDCD1+Tsup	1.05083e-08	0.928858	0.273	0.449	2.543e-06	IL12RB1
10-PDCD1+Tsup	1.91098e-10	0.681935	0.176	0.309	4.62458e-08	NINJ2
10-PDCD1+Tsup	1.06818e-15	0.672802	0.517	0.504	2.585e-13	HLA-DPA1
10-PDCD1+Tsup	1.31501e-13	0.66388	0.529	0.513	3.18233e-11	APOBEC3G
10-PDCD1+Tsup	4.2912e-06	0.593638	0.27	0.413	0.00103847	CCR2
10-PDCD1+Tsup	1.13075e-18	0.578485	0.217	0.43	2.73641e-16	OAS1
10-PDCD1+Tsup	7.51272e-20	0.5738	0.244	0.454	1.81808e-17	CBLB
10-PDCD1+Tsup	4.77557e-09	0.572288	0.87	0.853	1.15569e-06	ITGB2
10-PDCD1+Tsup	5.04241e-23	0.571852	0.255	0.488	1.22026e-20	FOXO1
10-PDCD1+Tsup	2.39148e-09	0.559829	0.611	0.623	5.78739e-07	GZMA
10-PDCD1+Tsup	6.59074e-22	0.518771	0.142	0.322	1.59496e-19	IL15RA
10-PDCD1+Tsup	5.2521e-12	0.491849	0.226	0.404	1.27101e-09	GLG1
10-PDCD1+Tsup	8.87159e-33	0.445637	0.175	0.442	2.14692e-30	CTSW
10-PDCD1+Tsup	1.95534e-17	0.42224	0.573	0.545	4.73192e-15	HLA-DPB1
10-PDCD1+Tsup	2.42034e-07	0.386387	0.608	0.59	5.85722e-05	CCL5
10-PDCD1+Tsup	2.04569e-08	0.381593	0.127	0.253	4.95057e-06	IRF8
10-PDCD1+Tsup	1.51519e-06	0.368121	0.259	0.424	0.000366676	SLAMF1
10-PDCD1+Tsup	2.49244e-09	0.345555	0.142	0.258	6.0317e-07	EOMES
10-PDCD1+Tsup	9.66732e-08	0.337019	0.563	0.57	2.33949e-05	LGALS1
10-PDCD1+Tsup	9.39512e-18	0.319099	0.25	0.453	2.27362e-15	IL6R
10-PDCD1+Tsup	3.74031e-16	0.30023	0.198	0.395	9.05155e-14	HLA-DRB3
10-PDCD1+Tsup	5.21053e-17	0.296577	0.133	0.293	1.26095e-14	TGFB1
10-PDCD1+Tsup	4.96551e-55	-0.255321	0.959	0.938	1.20165e-52	GAPDH
10-PDCD1+Tsup	4.43185e-05	-0.287824	0.596	0.622	0.0107251	ICOS
10-PDCD1+Tsup	4.29459e-16	-0.340908	0.225	0.432	1.03929e-13	IL2RA
10-PDCD1+Tsup	2.96036e-30	-0.416738	0.181	0.421	7.16408e-28	BCL6
10-PDCD1+Tsup	1.80425e-23	-0.429441	0.211	0.444	4.36629e-21	IER3
10-PDCD1+Tsup	0.000109735	-0.434936	0.658	0.694	0.026556	CD3G
10-PDCD1+Tsup	5.47381e-06	-0.442866	0.561	0.698	0.00132466	DUSP1
10-PDCD1+Tsup	0.000183789	-0.462951	0.745	0.762	0.0444769	SELPLG
10-PDCD1+Tsup	4.79692e-12	-0.477356	0.278	0.467	1.16086e-09	STAT3
10-PDCD1+Tsup	1.26688e-19	-0.537517	0.294	0.515	3.06585e-17	TRIB2
10-PDCD1+Tsup	1.173e-06	-0.540966	0.22	0.369	0.000283867	LAIR2
10-PDCD1+Tsup	3.10003e-10	-0.549867	0.321	0.493	7.50207e-08	LTA
10-PDCD1+Tsup	2.24694e-06	-0.552247	0.382	0.535	0.000543759	IL4R
10-PDCD1+Tsup	4.70723e-30	-0.561981	0.13	0.357	1.13915e-27	FOXP1
10-PDCD1+Tsup	1.02017e-26	-0.585954	0.201	0.437	2.46881e-24	PASK
10-PDCD1+Tsup	4.75779e-19	-0.587769	0.216	0.432	1.15139e-16	FOXO3
10-PDCD1+Tsup	2.11015e-06	-0.619815	0.998	0.999	0.000510657	HLA-C
10-PDCD1+Tsup	3.17656e-05	-0.671976	0.187	0.302	0.00768727	GZMH
10-PDCD1+Tsup	1.09955e-09	-0.682129	0.608	0.769	2.6609e-07	ARL4C
10-PDCD1+Tsup	5.63415e-15	-0.701781	0.16	0.329	1.36346e-12	CD274
10-PDCD1+Tsup	1.52474e-08	-0.707244	0.454	0.627	3.68987e-06	ITK
10-PDCD1+Tsup	5.56344e-32	-0.722552	0.217	0.466	1.34635e-29	CCR6
10-PDCD1+Tsup	2.973e-05	-0.778759	0.492	0.629	0.00719467	KLRB1
10-PDCD1+Tsup	4.96782e-26	-0.802281	0.183	0.42	1.20221e-23	HLA-DQB1
10-PDCD1+Tsup	3.79334e-13	-0.810002	0.591	0.789	9.17988e-11	TCF7
10-PDCD1+Tsup	1.71392e-17	-0.853511	0.172	0.344	4.14767e-15	KLRG1
10-PDCD1+Tsup	1.52066e-06	-0.85586	0.419	0.576	0.000368	RUNX3
10-PDCD1+Tsup	9.20811e-07	-0.872436	0.795	0.783	0.000222836	CD247
10-PDCD1+Tsup	4.14149e-18	-0.874473	0.143	0.361	1.00224e-15	EGR1
10-PDCD1+Tsup	8.85016e-23	-0.88232	0.258	0.488	2.14174e-20	S1PR1
10-PDCD1+Tsup	1.29499e-08	-0.884984	0.382	0.556	3.13387e-06	STAT6
10-PDCD1+Tsup	2.55607e-24	-0.953284	0.265	0.507	6.18568e-22	BCL2
10-PDCD1+Tsup	9.51269e-20	-0.963541	0.176	0.357	2.30207e-17	RORC
10-PDCD1+Tsup	1.47147e-19	-0.978796	0.204	0.411	3.56095e-17	IL18RAP
10-PDCD1+Tsup	3.6006e-25	-1.00228	0.231	0.465	8.71345e-23	IFNGR1
10-PDCD1+Tsup	1.62622e-29	-1.00821	0.158	0.387	3.93545e-27	CHI3L2
10-PDCD1+Tsup	4.0907e-20	-1.03263	0.104	0.266	9.89948e-18	ITGAM
10-PDCD1+Tsup	2.52183e-11	-1.06459	0.303	0.499	6.10282e-09	IER5
10-PDCD1+Tsup	5.29971e-19	-1.11702	0.29	0.519	1.28253e-16	DPP4
10-PDCD1+Tsup	8.91998e-29	-1.12049	0.167	0.417	2.15864e-26	CD300A
10-PDCD1+Tsup	1.59215e-17	-1.1216	0.134	0.287	3.85301e-15	PECAM1
10-PDCD1+Tsup	2.08455e-19	-1.12516	0.309	0.539	5.0446e-17	BCL11B
10-PDCD1+Tsup	5.87717e-23	-1.1547	0.151	0.352	1.42227e-20	TXK
10-PDCD1+Tsup	5.72285e-11	-1.16357	0.587	0.579	1.38493e-08	TNFRSF1B
10-PDCD1+Tsup	3.41486e-07	-1.16662	0.365	0.529	8.26397e-05	GZMK
10-PDCD1+Tsup	1.08017e-24	-1.20304	0.279	0.517	2.61401e-22	MYC
10-PDCD1+Tsup	3.94734e-05	-1.21883	0.271	0.395	0.00955257	IL23R
10-PDCD1+Tsup	2.39286e-12	-1.26148	0.493	0.682	5.79073e-10	SELL
10-PDCD1+Tsup	7.44401e-06	-1.30656	0.817	0.894	0.00180145	CD48
10-PDCD1+Tsup	1.09984e-41	-1.34798	0.548	0.817	2.66161e-39	IL7R
10-PDCD1+Tsup	8.98106e-26	-1.3586	0.724	0.902	2.17342e-23	LTB
10-PDCD1+Tsup	1.31558e-29	-1.36637	0.214	0.462	3.1837e-27	RORA
10-PDCD1+Tsup	4.93424e-20	-1.53732	0.845	0.931	1.19409e-17	JUNB
10-PDCD1+Tsup	5.51365e-17	-1.5831	0.86	0.922	1.3343e-14	BTG1
10-PDCD1+Tsup	4.34754e-14	-1.63797	0.614	0.792	1.0521e-11	CD7
10-PDCD1+Tsup	1.74439e-09	-1.65358	0.451	0.634	4.22143e-07	JUN
10-PDCD1+Tsup	5.50424e-07	-1.75907	0.867	0.934	0.000133202	CXCR4
10-PDCD1+Tsup	1.16786e-11	-1.77274	0.725	0.847	2.82622e-09	CD69
10-PDCD1+Tsup	8.68559e-18	-1.83053	0.48	0.691	2.10191e-15	FOSB
10-PDCD1+Tsup	1.00563e-19	-1.89413	0.095	0.252	2.43363e-17	EGR3
10-PDCD1+Tsup	3.54141e-20	-1.8973	0.483	0.705	8.57022e-18	LEF1
10-PDCD1+Tsup	2.303e-15	-1.94678	0.534	0.714	5.57327e-13	PIK3IP1
10-PDCD1+Tsup	5.37171e-30	-2.07925	0.157	0.39	1.29995e-27	FOXP3
10-PDCD1+Tsup	2.43833e-17	-2.288	0.456	0.673	5.90075e-15	CCR7
9-PRF+Tct	0	8.0513	0.647	0.03	0	CX3CR1
9-PRF+Tct	3.18482e-06	7.2018	0.251	0.022	0.000770727	KLRF1
9-PRF+Tct	1.0269e-272	6.71603	0.609	0.095	2.48511e-270	GZMB
9-PRF+Tct	7.21723e-257	6.56473	0.702	0.147	1.74657e-254	GNLY
9-PRF+Tct	0	5.57611	0.958	0.404	0	NKG7
9-PRF+Tct	3.75569e-144	4.96384	0.768	0.447	9.08877e-142	PRF1
9-PRF+Tct	3.05652e-226	4.57745	0.813	0.286	7.39678e-224	GZMH
9-PRF+Tct	5.60204e-134	4.56551	0.607	0.254	1.35569e-131	ITGAM
9-PRF+Tct	8.87404e-114	3.74691	0.475	0.158	2.14752e-111	KLRK1
9-PRF+Tct	3.31786e-94	3.6675	0.529	0.183	8.02923e-92	B3GAT1
9-PRF+Tct	5.27485e-83	3.14735	0.524	0.238	1.27651e-80	CD8A
9-PRF+Tct	1.65998e-84	3.10789	0.777	0.507	4.01716e-82	APOBEC3G
9-PRF+Tct	1.70806e-73	2.79649	0.644	0.331	4.13352e-71	KLRG1
9-PRF+Tct	2.50271e-154	2.65112	0.874	0.494	6.05656e-152	CST7
9-PRF+Tct	2.19491e-64	2.60034	0.736	0.498	5.31168e-62	HLA-DPA1
9-PRF+Tct	1.82091e-99	2.56212	0.707	0.428	4.4066e-97	CTSW
9-PRF+Tct	1.28864e-05	2.49914	0.326	0.118	0.00311851	CD244
9-PRF+Tct	1.11998e-44	2.37027	0.461	0.175	2.71034e-42	CCL3
9-PRF+Tct	3.32715e-217	2.3306	0.977	0.581	8.05169e-215	CCL5
9-PRF+Tct	1.16857e-16	2.24048	0.494	0.284	2.82795e-14	CCL4
9-PRF+Tct	4.208e-103	2.15689	0.832	0.539	1.01834e-100	HLA-DPB1
9-PRF+Tct	2.11347e-49	2.10273	0.738	0.543	5.11461e-47	GZMM
9-PRF+Tct	1.84819e-35	2.04809	0.777	0.597	4.47263e-33	ANXA5
9-PRF+Tct	4.2239e-43	1.96583	0.627	0.404	1.02218e-40	CD300A
9-PRF+Tct	7.16053e-42	1.71521	0.438	0.187	1.73285e-39	TBX21
9-PRF+Tct	1.20342e-60	1.67269	0.538	0.248	2.91229e-58	EOMES
9-PRF+Tct	1.7456e-94	1.51983	0.576	0.272	4.22434e-92	FASLG
9-PRF+Tct	4.03391e-54	1.34059	0.628	0.4	9.76206e-52	IL18RAP
9-PRF+Tct	6.23334e-48	1.31865	0.316	0.116	1.50847e-45	CCR1
9-PRF+Tct	7.06608e-109	1.27518	0.951	0.614	1.70999e-106	GZMA
9-PRF+Tct	7.21804e-35	0.934391	0.787	0.566	1.74677e-32	RUNX3
9-PRF+Tct	5.08668e-12	0.924998	0.74	0.581	1.23098e-09	DUSP2
9-PRF+Tct	6.04848e-15	0.917351	0.815	0.655	1.46373e-12	BIN2
9-PRF+Tct	9.6906e-16	0.776077	0.721	0.567	2.34513e-13	LGALS1
9-PRF+Tct	2.50699e-20	0.735586	0.654	0.478	6.06693e-18	S1PR1
9-PRF+Tct	6.77165e-60	0.71713	0.579	0.323	1.63874e-57	HLA-DMB
9-PRF+Tct	4.79364e-07	0.713306	0.365	0.253	0.000116006	CCNB1
9-PRF+Tct	2.82503e-11	0.51618	0.387	0.223	6.83656e-09	IL15
9-PRF+Tct	7.27168e-17	0.482309	0.761	0.634	1.75975e-14	FYN
9-PRF+Tct	8.99358e-16	0.378608	0.693	0.514	2.17645e-13	STAT1
9-PRF+Tct	0.000122859	0.377217	0.948	0.877	0.0297319	CD2
9-PRF+Tct	3.59514e-41	0.374724	0.637	0.45	8.70023e-39	RORA
9-PRF+Tct	0.000174189	0.372346	0.457	0.451	0.0421538	FAS
9-PRF+Tct	5.14737e-17	0.37172	0.647	0.469	1.24566e-14	CLEC2D
9-PRF+Tct	1.68053e-15	0.370528	0.988	0.946	4.06687e-13	IL32
9-PRF+Tct	1.311e-27	0.350207	0.696	0.52	3.17263e-25	GZMK
9-PRF+Tct	5.4945e-20	0.331795	0.585	0.431	1.32967e-17	CASP3
9-PRF+Tct	1.42206e-37	0.298245	0.562	0.36	3.44139e-35	LAIR2
9-PRF+Tct	4.59316e-08	0.273556	0.22	0.32	1.11155e-05	IL15RA
9-PRF+Tct	4.87668e-16	-0.289177	0.574	0.397	1.18016e-13	CXCR6
9-PRF+Tct	3.40576e-44	-0.296716	0.578	0.385	8.24195e-42	HLA-DRB3
9-PRF+Tct	3.86534e-11	-0.325263	0.628	0.454	9.35413e-09	IFNGR1
9-PRF+Tct	2.98053e-05	-0.374132	0.815	0.825	0.00721289	CD44
9-PRF+Tct	3.92712e-05	-0.446009	0.595	0.473	0.00950363	LAP3
9-PRF+Tct	4.05149e-11	-0.448902	0.553	0.421	9.8046e-09	ITGAE
9-PRF+Tct	5.57787e-07	-0.453566	0.822	0.809	0.000134984	IL7R
9-PRF+Tct	1.13284e-11	-0.549056	0.588	0.44	2.74147e-09	IL12RB1
9-PRF+Tct	7.38011e-11	-0.551176	0.346	0.377	1.78599e-08	NAMPT
9-PRF+Tct	4.93736e-07	-0.589138	0.586	0.42	0.000119484	OAS1
9-PRF+Tct	6.32366e-07	-0.657378	0.574	0.443	0.000153033	LGALS3
9-PRF+Tct	1.89527e-219	-0.677702	0.272	0.029	4.58654e-217	HMMR
9-PRF+Tct	4.83609e-15	-0.723036	0.445	0.302	1.17033e-12	NINJ2
9-PRF+Tct	4.34608e-14	-0.724372	0.644	0.475	1.05175e-11	TIAF1
9-PRF+Tct	5.96586e-33	-0.75346	0.536	0.354	1.44374e-30	VNN2
9-PRF+Tct	2.33727e-16	-0.759443	0.581	0.405	5.65619e-14	CCR2
9-PRF+Tct	1.27927e-06	-0.782081	0.7	0.576	0.000309584	TNFRSF1B
9-PRF+Tct	2.88914e-26	-0.784481	0.572	0.697	6.99172e-24	DUSP1
9-PRF+Tct	3.06533e-06	-0.804071	0.668	0.529	0.000741809	GIMAP5
9-PRF+Tct	2.94437e-17	-0.827357	0.372	0.457	7.12539e-15	TNF
9-PRF+Tct	2.29321e-14	-0.895794	0.627	0.489	5.54957e-12	PRDM1
9-PRF+Tct	7.40461e-05	-1.05163	0.677	0.549	0.0179192	STAT6
9-PRF+Tct	0.000139923	-1.061	0.688	0.638	0.0338613	TNFRSF25
9-PRF+Tct	4.39948e-06	-1.0667	0.665	0.621	0.00106467	ITK
9-PRF+Tct	2.57583e-40	-1.08672	0.506	0.283	6.23351e-38	TGFB1
9-PRF+Tct	0.00012455	-1.11819	0.45	0.413	0.0301411	HLA-DQB1
9-PRF+Tct	7.27404e-17	-1.26242	0.476	0.294	1.76032e-14	TYMS
9-PRF+Tct	2.73819e-05	-1.3254	0.613	0.507	0.00662641	TRIB2
9-PRF+Tct	6.78407e-15	-1.34258	0.534	0.348	1.64175e-12	RORC
9-PRF+Tct	1.41807e-05	-1.45868	0.634	0.531	0.00343173	BCL11B
9-PRF+Tct	2.50379e-100	-1.50674	0.766	0.901	6.05918e-98	LTB
9-PRF+Tct	8.54332e-12	-1.57322	0.684	0.685	2.06748e-09	FOSB
9-PRF+Tct	1.01364e-15	-1.61311	0.721	0.681	2.45301e-13	SPOCK2
9-PRF+Tct	2.52068e-05	-1.61437	0.593	0.51	0.00610006	DPP4
9-PRF+Tct	5.90097e-30	-1.66549	0.883	0.934	1.42804e-27	CXCR4
9-PRF+Tct	7.06348e-38	-1.71067	0.728	0.789	1.70936e-35	CD7
9-PRF+Tct	5.43697e-66	-1.75415	0.82	0.932	1.31575e-63	JUNB
9-PRF+Tct	0.000190495	-1.8396	0.569	0.499	0.0460998	BCL2
9-PRF+Tct	1.91334e-18	-1.84084	0.082	0.254	4.63029e-16	IRF8
9-PRF+Tct	4.98637e-44	-1.978	0.771	0.846	1.2067e-41	CD69
9-PRF+Tct	8.03753e-23	-2.06351	0.815	0.923	1.94508e-20	BTG1
9-PRF+Tct	4.95424e-19	-2.06461	0.244	0.353	1.19893e-16	FOXP1
9-PRF+Tct	2.22641e-06	-2.08762	0.44	0.46	0.00053879	CCR6
9-PRF+Tct	1.02278e-18	-2.10425	0.396	0.247	2.47512e-16	BTLA
9-PRF+Tct	1.03379e-33	-2.2302	0.45	0.533	2.50177e-31	IL4R
9-PRF+Tct	2.08008e-10	-2.23483	0.558	0.376	5.03379e-08	CHI3L2
9-PRF+Tct	4.91212e-61	-2.31775	0.684	0.786	1.18873e-58	TCF7
9-PRF+Tct	1.87348e-10	-2.3464	0.635	0.621	4.53383e-08	ICOS
9-PRF+Tct	2.06192e-59	-2.36294	0.176	0.359	4.98984e-57	EGR1
9-PRF+Tct	2.87078e-27	-2.48688	0.326	0.158	6.9473e-25	PMCH
9-PRF+Tct	5.01054e-05	-2.51301	0.609	0.541	0.0121255	TRAT1
9-PRF+Tct	6.68704e-17	-2.59125	0.436	0.254	1.61826e-14	LAT2
9-PRF+Tct	2.13678e-38	-2.59968	0.593	0.702	5.17101e-36	LEF1
9-PRF+Tct	1.16051e-25	-2.67612	0.677	0.71	2.80845e-23	PIK3IP1
9-PRF+Tct	4.29096e-12	-2.77884	0.351	0.429	1.03841e-09	IL2RA
9-PRF+Tct	3.79713e-25	-2.87194	0.637	0.66	9.18906e-23	CD27
9-PRF+Tct	1.99081e-08	-2.98258	0.536	0.51	4.81775e-06	MYC
9-PRF+Tct	4.05039e-11	-3.00013	0.684	0.677	9.80194e-09	SELL
9-PRF+Tct	1.12961e-34	-3.02514	0.112	0.352	2.73366e-32	TXK
9-PRF+Tct	5.92307e-12	-3.1738	0.496	0.488	1.43338e-09	LTA
9-PRF+Tct	6.46827e-11	-4.02772	0.572	0.427	1.56532e-08	PASK
9-PRF+Tct	7.93715e-06	-4.88057	0.503	0.381	0.00192079	FOXP3
9-PRF+Tct	1.81684e-10	-4.94368	0.494	0.317	4.39676e-08	CXCL13
9-PRF+Tct	5.6097e-30	-5.13642	0.291	0.129	1.35755e-27	IL22
9-PRF+Tct	3.32127e-05	-5.38546	0.318	0.378	0.00803746	CCL20
9-PRF+Tct	1.47936e-06	-5.76312	0.258	0.19	0.000358006	IL2
9-PRF+Tct	1.62047e-58	-6.74719	0.599	0.668	3.92155e-56	CCR7
6-Tm	2.14079e-77	1.49017	0.997	0.578	5.18072e-75	GIMAP7
6-Tm	4.13928e-60	0.631444	0.97	0.587	1.00171e-57	GIMAP2
6-Tm	1.82368e-37	0.432086	1	0.915	4.41331e-35	CD3E
6-Tm	2.13667e-29	0.415848	0.997	0.829	5.17075e-27	LCK
6-Tm	6.53176e-98	0.380343	0.952	0.474	1.58069e-95	S1PR1
6-Tm	1.43727e-41	0.346916	1	0.705	3.47819e-39	PIK3IP1
6-Tm	2.83054e-72	0.291604	0.98	0.526	6.8499e-70	BCL11B
6-Tm	2.65285e-76	0.288749	0.962	0.503	6.4199e-74	MYC
6-Tm	1.19225e-27	0.251613	0.997	0.784	2.88525e-25	CD7
6-Tm	1.219e-08	-0.264409	0.997	0.876	2.94998e-06	CD2
6-Tm	1.08841e-17	-0.271408	1	0.851	2.63394e-15	ITGB2
6-Tm	1.86267e-22	-0.294938	0.975	0.646	4.50765e-20	LAT
6-Tm	1.28618e-40	-0.316422	0.995	0.594	3.11254e-38	ANXA5
6-Tm	1.64461e-12	-0.360264	1	0.757	3.97997e-10	SELPLG
6-Tm	1.71263e-26	-0.383368	0.982	0.761	4.14456e-24	ARL4C
6-Tm	1.31338e-19	-0.387611	1	0.896	3.17837e-17	LTB
6-Tm	7.09447e-15	-0.442302	1	0.944	1.71686e-12	TRAC
6-Tm	4.84622e-15	-0.457767	1	1	1.17279e-12	HLA-A
6-Tm	6.28471e-37	-0.509687	0.995	0.631	1.5209e-34	FYN
6-Tm	8.90181e-60	-0.641834	0.972	0.524	2.15424e-57	IL4R
6-Tm	1.39522e-114	-0.696955	0.972	0.473	3.37643e-112	STAT5A
6-Tm	4.25405e-65	-0.759318	0.494	0.113	1.02948e-62	CCR9
6-Tm	6.17638e-10	-0.781282	1	0.928	1.49468e-07	JUNB
6-Tm	4.97613e-142	-0.808046	0.977	0.439	1.20422e-139	IL6R
6-Tm	3.23828e-58	-0.813036	0.352	0.05	7.83663e-56	TLR9
6-Tm	3.40068e-37	-0.83835	0.995	0.62	8.22964e-35	ITGA4
6-Tm	3.72994e-08	-0.892864	1	0.938	9.02646e-06	GAPDH
6-Tm	7.42591e-54	-0.947944	0.886	0.466	1.79707e-51	CLEC2D
6-Tm	1.71511e-20	-0.965617	0.997	0.841	4.15057e-18	CD69
6-Tm	1.86529e-86	-1.05274	0.985	0.503	4.51401e-84	CCND2
6-Tm	5.91437e-18	-1.07513	0.815	0.468	1.43128e-15	HMGB2
6-Tm	1.92797e-57	-1.08693	0.982	0.54	4.66569e-55	GZMM
6-Tm	4.66362e-08	-1.09336	1	0.931	1.1286e-05	CXCR4
6-Tm	2.24557e-33	-1.10187	0.565	0.251	5.43428e-31	CCNB1
6-Tm	7.96881e-06	-1.18405	0.965	0.619	0.00192845	KLRB1
6-Tm	2.01174e-18	-1.20355	0.914	0.566	4.86842e-16	RUNX3
6-Tm	1.14481e-52	-1.2817	0.481	0.085	2.77043e-50	CD8B
6-Tm	6.94505e-23	-1.33932	0.932	0.532	1.6807e-20	TNFSF10
6-Tm	3.87996e-60	-1.37551	0.906	0.444	9.3895e-58	FAS
6-Tm	5.86416e-09	-1.39161	0.339	0.191	1.41913e-06	TBX21
6-Tm	3.92378e-09	-1.41327	0.975	0.689	9.49554e-07	DUSP1
6-Tm	3.37397e-14	-1.46323	0.911	0.625	8.16501e-12	JUN
6-Tm	4.0552e-99	-1.48536	0.957	0.482	9.81359e-97	CNOT2
6-Tm	2.71133e-30	-1.52384	0.473	0.187	6.56142e-28	IL2
6-Tm	6.20427e-08	-1.59576	0.835	0.552	1.50143e-05	ITGAL
6-Tm	1.03098e-44	-1.60289	0.922	0.472	2.49497e-42	TIAF1
6-Tm	1.07831e-182	-1.66823	0.853	0.241	2.60952e-180	BTLA
6-Tm	5.49595e-44	-1.67948	0.967	0.534	1.33002e-41	BAX
6-Tm	2.84309e-117	-1.70411	0.977	0.427	6.88027e-115	CXCR5
6-Tm	1.58578e-95	-1.72478	0.959	0.474	3.8376e-93	FOXO1
6-Tm	8.57313e-23	-1.73533	0.901	0.507	2.0747e-20	APOBEC3G
6-Tm	1.146e-40	-1.75265	0.944	0.493	2.77332e-38	BCL2
6-Tm	3.39104e-07	-1.76166	0.957	0.681	8.20632e-05	FOSB
6-Tm	9.88244e-11	-1.81128	0.992	0.919	2.39155e-08	BTG1
6-Tm	2.20753e-129	-1.82958	0.916	0.371	5.34223e-127	CHI3L2
6-Tm	2.92575e-14	-1.85615	0.818	0.488	7.08031e-12	IER5
6-Tm	4.00443e-06	-1.86008	0.448	0.187	0.000969071	TRDC
6-Tm	1.41286e-57	-1.90254	0.914	0.469	3.41913e-55	LAP3
6-Tm	2.46157e-91	-1.90766	0.848	0.338	5.957e-89	TXK
6-Tm	4.53134e-19	-1.91387	0.896	0.475	1.09658e-16	TNFRSF4
6-Tm	3.05018e-35	-1.97294	0.906	0.481	7.38144e-33	LTA
6-Tm	3.62498e-52	-1.97905	0.937	0.505	8.77245e-50	DPP4
6-Tm	8.85028e-42	-1.98537	0.828	0.389	2.14177e-39	IL18R1
6-Tm	2.43507e-61	-2.00413	0.957	0.451	5.89288e-59	CCR6
6-Tm	3.65467e-57	-2.01111	0.975	0.51	8.8443e-55	STAT1
6-Tm	7.10653e-13	-2.01878	0.934	0.542	1.71978e-10	CXCR3
6-Tm	1.81483e-31	-2.06241	0.273	0.084	4.39188e-29	IL12A
6-Tm	9.44433e-42	-2.14642	0.841	0.417	2.28553e-39	ITGAE
6-Tm	3.89051e-50	-2.1692	0.914	0.441	9.41502e-48	CBLB
6-Tm	1.0513e-94	-2.20703	0.934	0.453	2.54414e-92	STAT3
6-Tm	3.1372e-17	-2.22449	0.747	0.386	7.59202e-15	IL23R
6-Tm	1.31427e-15	-2.26839	0.706	0.384	3.18054e-13	HLA-DRB3
6-Tm	2.7213e-64	-2.27198	0.977	0.487	6.58554e-62	STAT4
6-Tm	6.15675e-132	-2.27454	0.914	0.341	1.48993e-129	FOXP1
6-Tm	6.44829e-13	-2.31692	0.658	0.398	1.56049e-10	CCR5
6-Tm	3.27402e-69	-2.34547	0.623	0.164	7.92313e-67	PYCR1
6-Tm	1.09538e-44	-2.34808	0.359	0.115	2.65082e-42	ZBTB16
6-Tm	1.07312e-18	-2.37521	0.792	0.413	2.59696e-16	SLAMF1
6-Tm	1.30828e-95	-2.3922	0.575	0.122	3.16603e-93	NT5E
6-Tm	7.7701e-10	-2.57747	0.577	0.314	1.88036e-07	DUSP4
6-Tm	1.20148e-27	-2.63919	0.881	0.486	2.90759e-25	PRDM1
6-Tm	9.4577e-163	-2.64847	0.828	0.224	2.28876e-160	IKZF2
6-Tm	2.0553e-124	-2.66197	0.982	0.426	4.97382e-122	IRF4
6-Tm	1.89978e-80	-2.67372	0.567	0.141	4.59746e-78	IL18
6-Tm	5.33542e-120	-2.71287	0.648	0.157	1.29117e-117	KLRK1
6-Tm	3.99732e-90	-2.71647	0.868	0.33	9.67351e-88	KLRG1
6-Tm	5.30433e-73	-2.81906	0.959	0.444	1.28365e-70	GATA3
6-Tm	5.10067e-54	-2.82203	0.916	0.45	1.23436e-51	IFNGR1
6-Tm	2.15631e-114	-2.83152	0.681	0.142	5.21828e-112	CCR4
6-Tm	2.06666e-51	-2.85273	0.435	0.094	5.00131e-49	CD9
6-Tm	1.66794e-05	-2.9531	0.899	0.573	0.00403641	TNFRSF1B
6-Tm	1.20143e-19	-3.07909	0.754	0.404	2.90745e-17	CCR2
6-Tm	1.19525e-20	-3.10032	0.841	0.44	2.8925e-18	LGALS3
6-Tm	4.53551e-143	-3.10879	0.982	0.389	1.09759e-140	GLG1
6-Tm	1.68043e-73	-3.16655	0.937	0.427	4.06664e-71	CTSW
6-Tm	1.4494e-14	-3.17423	0.904	0.508	3.50756e-12	CTLA4
6-Tm	2.66312e-159	-3.20247	0.835	0.274	6.44475e-157	PECAM1
6-Tm	2.03229e-31	-3.22171	0.835	0.417	4.91815e-29	TIGIT
6-Tm	8.43363e-55	-3.24781	0.881	0.402	2.04094e-52	CD300A
6-Tm	2.01585e-17	-3.31214	0.732	0.393	4.87836e-15	LAG3
6-Tm	1.69376e-23	-3.34891	0.724	0.355	4.0989e-21	HAVCR2
6-Tm	4.94911e-122	-3.36934	0.97	0.396	1.19768e-119	CD40LG
6-Tm	2.10443e-54	-3.47243	0.775	0.346	5.09272e-52	NCR3
6-Tm	3.77861e-81	-3.48926	0.952	0.447	9.14424e-79	RORA
6-Tm	6.42446e-21	-3.52092	0.934	0.497	1.55472e-18	HLA-DPA1
6-Tm	3.70978e-45	-3.73399	0.722	0.322	8.97767e-43	HLA-DMB
6-Tm	8.55961e-17	-3.73631	0.977	0.539	2.07143e-14	HLA-DPB1
6-Tm	4.46356e-44	-3.74116	0.562	0.22	1.08018e-41	F5
6-Tm	1.43419e-05	-3.77208	0.886	0.497	0.00347073	CST7
6-Tm	1.64392e-115	-3.78543	0.967	0.406	3.97828e-113	BCL6
6-Tm	3.56925e-103	-3.80485	0.944	0.426	8.63758e-101	CASP3
6-Tm	1.28538e-08	-3.96661	0.722	0.407	3.11062e-06	HLA-DRA
6-Tm	6.43226e-81	-4.01299	0.939	0.418	1.55661e-78	IL2RA
6-Tm	3.26375e-39	-4.03075	0.749	0.371	7.89827e-37	CCL20
6-Tm	6.53622e-10	-4.08655	0.663	0.36	1.58176e-07	LAIR2
6-Tm	1.39275e-48	-4.11499	0.537	0.211	3.37046e-46	PTTG2
6-Tm	6.59766e-42	-4.1168	0.785	0.377	1.59663e-39	FOXP3
6-Tm	9.90332e-16	-4.15838	0.785	0.411	2.3966e-13	NKG7
6-Tm	3.05603e-106	-4.16548	0.939	0.417	7.3956e-104	FOXO3
6-Tm	1.44016e-16	-4.24609	0.377	0.19	3.48519e-14	IL12RB2
6-Tm	1.31451e-34	-4.3661	0.585	0.242	3.18112e-32	EGR3
6-Tm	2.31902e-82	-4.448	0.932	0.414	5.61202e-80	TSPAN32
6-Tm	5.1391e-36	-4.46329	0.828	0.401	1.24366e-33	TNFRSF18
6-Tm	1.44624e-32	-4.4805	0.542	0.254	3.4999e-30	LAT2
6-Tm	1.27919e-33	-4.56226	0.881	0.425	3.09565e-31	HLA-DMA
6-Tm	3.90648e-63	-4.60321	0.552	0.169	9.45368e-61	TGFB3
6-Tm	1.43065e-177	-4.66654	0.957	0.348	3.46218e-175	VNN2
6-Tm	2.13397e-52	-4.68295	0.932	0.436	5.1642e-50	IL12RB1
6-Tm	1.43191e-65	-4.68604	0.939	0.429	3.46523e-63	IER3
6-Tm	1.47015e-12	-4.76739	0.425	0.224	3.55777e-10	IL15
6-Tm	6.81153e-63	-4.87964	0.765	0.29	1.64839e-60	TYMS
6-Tm	1.50877e-125	-4.97469	0.833	0.279	3.65122e-123	TGFB1
6-Tm	4.41868e-78	-5.16712	0.772	0.313	1.06932e-75	ICAM1
6-Tm	2.84174e-105	-5.28685	0.856	0.316	6.877e-103	CD274
6-Tm	3.22731e-59	-5.37056	0.916	0.416	7.8101e-57	OAS1
6-Tm	3.78231e-36	-5.39731	0.362	0.13	9.1532e-34	IL22
6-Tm	8.99443e-08	-5.42519	0.43	0.252	2.17665e-05	EOMES
6-Tm	2.07647e-39	-5.45077	0.633	0.312	5.02505e-37	IL15RA
6-Tm	1.02045e-11	-5.48462	0.846	0.446	2.46948e-09	PDCD1
6-Tm	3.38019e-15	-5.75684	0.408	0.227	8.18007e-13	LIF
6-Tm	1.51634e-175	-5.8515	0.628	0.114	3.66955e-173	CD244
6-Tm	1.11261e-27	-5.85952	0.752	0.408	2.69253e-25	HLA-DQB1
6-Tm	4.83742e-25	-6.04052	0.891	0.447	1.17066e-22	PRF1
6-Tm	1.65298e-13	-6.12997	0.532	0.349	4.0002e-11	RORC
6-Tm	5.83524e-22	-6.15277	0.496	0.241	1.41213e-19	CD8A
6-Tm	2.42892e-121	-6.45001	0.873	0.296	5.87799e-119	NINJ2
6-Tm	1.41994e-05	-6.50456	0.58	0.398	0.00343626	CXCR6
6-Tm	9.41546e-13	-6.61503	0.532	0.287	2.27854e-10	HLA-DQA1
6-Tm	2.47698e-31	-7.23485	0.377	0.155	5.9943e-29	TK1
6-Tm	4.99597e-17	-8.09484	0.582	0.317	1.20903e-14	CXCL13
2-Tn	8.16633e-220	6.04908	0.933	0.184	1.97625e-217	TRDC
2-Tn	0	5.61928	0.878	0.029	0	CCL2
2-Tn	0	4.78666	0.819	0.049	0	SPP1
2-Tn	6.96989e-91	4.50134	0.949	0.37	1.68671e-88	NAMPT
2-Tn	2.22518e-16	4.05296	0.976	0.626	5.38494e-14	JUN
2-Tn	7.16937e-23	3.99427	0.98	0.574	1.73499e-20	TNFRSF1B
2-Tn	1.89669e-07	3.76278	0.98	0.682	4.58998e-05	FOSB
2-Tn	1.1718e-06	3.66123	0.362	0.216	0.000283576	CD70
2-Tn	7.28732e-64	3.65591	0.984	0.547	1.76353e-61	STAT6
2-Tn	1.52825e-168	3.38797	0.976	0.354	3.69836e-166	HAVCR2
2-Tn	1.24175e-101	3.18078	0.972	0.431	3.00503e-99	IER3
2-Tn	3.84138e-14	3.16441	0.87	0.45	9.29613e-12	RORA
2-Tn	1.19322e-17	3.1046	0.972	0.633	2.8876e-15	FYN
2-Tn	8.14797e-17	2.99874	0.98	0.919	1.97181e-14	BTG1
2-Tn	4.67921e-09	2.99855	0.858	0.426	1.13237e-06	PASK
2-Tn	4.11355e-64	2.98324	0.972	0.509	9.95479e-62	CTLA4
2-Tn	1.61455e-124	2.89797	0.622	0.102	3.90722e-122	ZBED2
2-Tn	3.254e-08	2.6612	0.98	0.852	7.87467e-06	ITGB2
2-Tn	9.35434e-38	2.62721	0.969	0.506	2.26375e-35	CCND2
2-Tn	2.95619e-30	2.52631	0.972	0.499	7.15399e-28	HLA-DPA1
2-Tn	1.0624e-75	2.49023	0.961	0.404	2.57101e-73	CD300A
2-Tn	1.45323e-13	2.47992	0.988	0.938	3.51682e-11	GAPDH
2-Tn	2.3388e-05	2.44126	0.992	0.928	0.00565989	JUNB
2-Tn	3.89525e-45	2.39122	0.925	0.407	9.4265e-43	HLA-DRA
2-Tn	6.9903e-16	2.37912	0.965	0.485	1.69165e-13	CNOT2
2-Tn	1.18401e-96	2.33052	0.957	0.349	2.86531e-94	EGR1
2-Tn	2.54875e-93	2.28987	0.74	0.176	6.16797e-91	CCL3
2-Tn	4.17069e-14	2.25641	0.933	0.49	1.00931e-11	STAT4
2-Tn	3.49724e-12	2.20321	0.988	0.896	8.46333e-10	LTB
2-Tn	5.47216e-57	2.19603	0.972	0.45	1.32426e-54	TNF
2-Tn	4.1085e-65	2.17669	0.972	0.443	9.94257e-63	CBLB
2-Tn	8.75682e-15	2.15804	0.752	0.335	2.11915e-12	KLRG1
2-Tn	5.15857e-48	2.0783	0.972	0.506	1.24837e-45	MYC
2-Tn	1.90778e-132	2.0663	0.886	0.285	4.61682e-130	HLA-DQA1
2-Tn	0	2.03469	0.937	0.14	0	IL18
2-Tn	1.60531e-07	1.99651	0.976	0.808	3.88485e-05	IL7R
2-Tn	1.7158e-08	1.91583	0.976	0.656	4.15223e-06	BIN2
2-Tn	3.47005e-05	1.83482	0.945	0.581	0.00839752	DUSP2
2-Tn	2.54661e-08	1.8085	0.965	0.566	6.1628e-06	LGALS1
2-Tn	2.01659e-09	1.79995	0.972	0.785	4.88015e-07	CD7
2-Tn	2.17297e-10	1.7864	0.906	0.489	5.2586e-08	IER5
2-Tn	8.05544e-32	1.73269	0.98	0.944	1.94942e-29	TRAC
2-Tn	8.4874e-17	1.73165	0.984	0.932	2.05395e-14	CXCR4
2-Tn	2.11169e-26	1.73065	0.776	0.284	5.11028e-24	CCL4
2-Tn	1.07945e-38	1.71799	0.961	0.477	2.61228e-36	TNFRSF4
2-Tn	5.67661e-141	1.56233	0.831	0.241	1.37374e-138	EGR3
2-Tn	2.84464e-26	1.49765	0.949	0.468	6.88402e-24	HMGB2
2-Tn	2.87282e-189	1.49275	0.961	0.226	6.95222e-187	IKZF2
2-Tn	2.25896e-36	1.46146	0.965	0.528	5.46669e-34	BCL11B
2-Tn	3.39831e-21	1.432	0.909	0.391	8.22391e-19	IL18R1
2-Tn	1.25505e-05	1.40384	0.972	0.636	0.00303721	TNFRSF25
2-Tn	6.65319e-38	1.39216	0.957	0.471	1.61007e-35	LAP3
2-Tn	3.20574e-80	1.34067	0.689	0.222	7.75788e-78	IL15
2-Tn	9.85009e-21	1.3348	0.551	0.46	2.38372e-18	STAT3
2-Tn	4.66316e-15	1.22926	0.972	0.542	1.12848e-12	HLA-DPB1
2-Tn	4.13627e-05	1.2229	0.965	0.619	0.0100098	GZMA
2-Tn	8.54436e-26	1.19293	0.937	0.477	2.06774e-23	S1PR1
2-Tn	8.66913e-69	1.17951	0.929	0.292	2.09793e-66	GZMH
2-Tn	5.4886e-14	1.16808	0.969	0.606	1.32824e-11	IL2RB
2-Tn	1.03345e-06	1.11782	0.969	0.617	0.000250094	ZAP70
2-Tn	1.07021e-64	1.08596	0.961	0.383	2.58991e-62	HLA-DRB3
2-Tn	4.10631e-09	1.04684	0.965	0.704	9.93728e-07	CD5
2-Tn	9.34982e-280	1.03771	0.953	0.152	2.26266e-277	GNLY
2-Tn	1.42596e-22	1.01107	0.957	0.446	3.45082e-20	FAS
2-Tn	1.65711e-68	1.00955	0.969	0.417	4.01021e-66	TSPAN32
2-Tn	2.46862e-39	1.00573	0.917	0.34	5.97407e-37	TXK
2-Tn	2.95677e-159	0.998583	0.638	0.094	7.15538e-157	CD9
2-Tn	7.67896e-28	0.96561	0.976	0.877	1.85831e-25	CD2
2-Tn	3.60264e-05	0.920438	0.972	0.759	0.0087184	SELPLG
2-Tn	2.98816e-25	0.918357	0.972	0.526	7.23134e-23	IL4R
2-Tn	7.05993e-118	0.914088	0.969	0.378	1.7085e-115	FOXP3
2-Tn	2.15095e-07	0.909828	0.965	0.534	5.20529e-05	TNFSF10
2-Tn	2.1508e-33	0.906745	0.961	0.477	5.20495e-31	FOXO1
2-Tn	1.04322e-67	0.880355	0.961	0.453	2.5246e-65	IFNGR1
2-Tn	5.2772e-28	0.872922	0.976	0.83	1.27708e-25	LCK
2-Tn	2.50614e-05	0.866697	0.953	0.468	0.00606485	CLEC2D
2-Tn	0	0.838218	0.598	0.031	0	ITGAX
2-Tn	2.35771e-37	0.823434	0.965	0.504	5.70566e-35	TRIB2
2-Tn	7.77422e-19	0.820201	0.953	0.454	1.88136e-16	CCR6
2-Tn	4.59021e-07	0.725064	0.972	0.973	0.000111083	CD52
2-Tn	5.20115e-11	0.651042	0.969	0.537	1.25868e-08	BAX
2-Tn	4.8462e-11	0.623513	0.953	0.509	1.17278e-08	APOBEC3G
2-Tn	4.86795e-07	0.596566	0.957	0.474	0.000117804	TIAF1
2-Tn	6.09259e-06	0.557253	0.969	0.589	0.00147441	GIMAP2
2-Tn	6.96598e-07	0.521026	0.972	0.552	0.000168577	ITGAL
2-Tn	2.23546e-24	0.467245	0.972	0.947	5.40982e-22	IL32
2-Tn	4.89027e-41	0.442701	0.969	0.476	1.18345e-38	STAT5A
2-Tn	7.71028e-22	0.425456	0.965	0.447	1.86589e-19	GATA3
2-Tn	4.64869e-39	-0.260179	0.913	0.408	1.12498e-36	HLA-DQB1
2-Tn	1.16677e-57	-0.329191	0.969	0.441	2.82359e-55	LGALS3
2-Tn	9.20973e-29	-0.34117	0.976	0.823	2.22875e-26	CD44
2-Tn	1.67743e-47	-0.364194	0.976	0.891	4.05937e-45	CD48
2-Tn	1.28332e-75	-0.393477	0.846	0.323	3.10564e-73	HLA-DMB
2-Tn	5.6935e-155	-0.440145	0.949	0.298	1.37783e-152	NINJ2
2-Tn	6.72236e-30	-0.469946	0.969	0.781	1.62681e-27	CD247
2-Tn	7.51627e-21	-0.483976	0.953	0.763	1.81894e-18	ARL4C
2-Tn	8.43482e-35	-0.494347	0.957	0.429	2.04123e-32	CASP3
2-Tn	2.25034e-35	-0.640558	0.953	0.418	5.44583e-33	TIGIT
2-Tn	4.31454e-32	-0.681298	0.772	0.32	1.04412e-29	CD274
2-Tn	1.18681e-14	-0.732325	0.969	0.483	2.87208e-12	LTA
2-Tn	6.2142e-08	-0.821499	0.965	0.648	1.50384e-05	LAT
2-Tn	3.61796e-07	-0.841427	0.972	0.543	8.75545e-05	GZMM
2-Tn	2.13051e-11	-0.906291	0.874	0.404	5.15583e-09	CCR2
2-Tn	1.15304e-55	-0.934449	0.941	0.43	2.79037e-53	IRF4
2-Tn	2.47347e-22	-0.936472	0.65	0.621	5.9858e-20	ICOS
2-Tn	1.17789e-50	-0.953215	0.862	0.914	2.8505e-48	CD3D
2-Tn	3.07533e-05	-0.963377	0.969	0.527	0.00744231	GIMAP5
2-Tn	5.41196e-60	-0.996844	0.953	0.409	1.3097e-57	BCL6
2-Tn	3.34501e-81	-1.0898	0.976	0.916	8.09493e-79	CD3E
2-Tn	1.43817e-07	-1.16891	0.358	0.424	3.48037e-05	ITGAE
2-Tn	1.00537e-08	-1.19343	0.965	0.52	2.43299e-06	GZMK
2-Tn	1.33904e-32	-1.33521	0.626	0.254	3.24047e-30	LAT2
2-Tn	3.04325e-19	-1.35272	0.972	0.544	7.36466e-17	CXCR3
2-Tn	8.19206e-58	-1.3792	0.961	0.429	1.98248e-55	CTSW
2-Tn	3.75445e-27	-1.42784	0.909	0.375	9.08577e-25	CHI3L2
2-Tn	8.15872e-78	-1.48233	0.945	0.427	1.97441e-75	HLA-DMA
2-Tn	2.339e-29	-1.50039	0.933	0.395	5.66037e-27	CXCR6
2-Tn	1.18706e-55	-1.79796	0.969	0.442	2.87269e-53	IL6R
2-Tn	1.92513e-26	-1.90155	0.929	0.42	4.6588e-24	FOXO3
2-Tn	1.31063e-05	-1.91439	0.323	0.192	0.00317172	TBX21
2-Tn	2.90087e-19	-2.01346	0.969	0.691	7.0201e-17	CD3G
2-Tn	1.34911e-22	-2.06925	0.965	0.447	3.26483e-20	PDCD1
2-Tn	0	-2.24827	0.921	0.027	0	KLRC1
2-Tn	1.87403e-21	-2.46186	0.35	0.118	4.53516e-19	CCR1
2-Tn	4.96824e-149	-2.55619	0.953	0.314	1.20231e-146	CXCL13
2-Tn	4.88358e-57	-2.8223	0.945	0.414	1.18183e-54	SLAMF1
2-Tn	1.49797e-74	-2.89997	0.894	0.255	3.62509e-72	ITGAM
2-Tn	1.7939e-14	-3.21034	0.969	0.679	4.34124e-12	SPOCK2
2-Tn	7.56905e-13	-3.44954	0.937	0.439	1.83171e-10	IL12RB1
2-Tn	4.50338e-146	-3.52433	0.992	1	1.08982e-143	HLA-A
2-Tn	1.32466e-29	-3.78098	0.843	0.394	3.20567e-27	GLG1
2-Tn	5.5606e-20	-3.79617	0.252	0.08	1.34566e-17	TLR2
2-Tn	2.5525e-42	-3.80146	0.878	0.359	6.17704e-40	LAIR2
2-Tn	2.06461e-282	-4.11732	0.898	0.12	4.99636e-280	CCR10
2-Tn	6.84356e-91	-4.65247	0.917	0.276	1.65614e-88	PECAM1
2-Tn	2.32071e-151	-4.70554	0.807	0.187	5.61611e-149	IL12RB2
2-Tn	3.97779e-05	-5.01378	0.197	0.252	0.00962624	BTLA
2-Tn	5.35984e-60	-5.16096	0.906	0.352	1.29708e-57	VNN2
2-Tn	1.65002e-135	-5.49799	0.776	0.154	3.99305e-133	FOSL1
2-Tn	0.000148135	-5.50949	0.945	0.513	0.0358487	STAT1
2-Tn	1.74023e-254	-5.54936	0.941	0.173	4.21135e-252	AURKB
2-Tn	1.63941e-40	-5.75095	0.65	0.251	3.96736e-38	EOMES
2-Tn	2.0283e-14	-5.78215	0.079	0.29	4.90848e-12	TGFB1
2-Tn	1.19502e-30	-5.88108	0.728	0.294	2.89196e-28	TYMS
2-Tn	9.29979e-183	-5.90726	0.933	0.249	2.25055e-180	CCNB1
2-Tn	8.23275e-20	-5.98134	0.969	0.487	1.99233e-17	PRDM1
2-Tn	7.11772e-73	-6.04494	0.898	0.272	1.72249e-70	FASLG
2-Tn	5.7111e-107	-6.23456	0.854	0.239	1.38209e-104	CD8A
2-Tn	1.05806e-176	-6.39882	0.933	0.256	2.5605e-174	TOP2A
2-Tn	1.16295e-09	-6.60932	0.756	0.421	2.81435e-07	OAS1
2-Tn	7.58041e-33	-6.64275	0.484	0.188	1.83446e-30	B3GAT1
2-Tn	9.89922e-49	-6.80349	0.535	0.158	2.39561e-46	PMCH
2-Tn	6.51301e-07	-6.82937	0.209	0.319	0.000157615	IL15RA
2-Tn	4.59823e-65	-7.03063	0.902	0.348	1.11277e-62	NCR3
2-Tn	0	-7.06813	0.929	0.098	0	GZMB
2-Tn	3.60768e-82	-7.26648	0.957	0.371	8.73059e-80	CCL20
2-Tn	2.12239e-35	-7.28416	0.476	0.155	5.13618e-33	TK1
2-Tn	3.08202e-88	-7.61793	0.965	0.346	7.4585e-86	RORC
2-Tn	3.10076e-07	-8.0152	0.819	0.401	7.50385e-05	CD40LG
2-Tn	1.50394e-15	-8.15083	0.87	0.422	3.63955e-13	IL2RA
2-Tn	1.32281e-78	-8.31191	0.965	0.397	3.20121e-76	CCR5
2-Tn	1.46709e-55	-8.88995	0.957	0.393	3.55035e-53	LAG3
2-Tn	9.22592e-09	-8.97718	0.937	0.431	2.23267e-06	CXCR5
2-Tn	1.09469e-45	-9.12313	0.957	0.449	2.64914e-43	PRF1
