# Supplementary material for: CD4+ T cell heterogeneity in gestational age and preeclampsia using single-cell RNA sequencing
Source: Front Immunol. 2024 May 7;15:1401738. doi: 10.3389/fimmu.2024.1401738 (PMC11106458; doi:10.3389/fimmu.2024.1401738)
Supplement: Supplementary file 5 [file Table_4.xlsx]

## Sheet: Upregulated late vs early
Supplementary table 4. Differentially expressed genes
Healthy late gestation vs healthy early gestation in each CD4+ T cell subtype.
Upregulated in healthy late gestation (logFC2 > |0.5|, adjusted p value < 0.05)
Total cells			0-Tn			1-Tn			2-Tn			3-Tfh like			4-Tm			5-Tm			6-Tm			7-Th1/Th2 int			8-Th1			9-PRF+Tct			11-Th17			10-PDCD1+Tsup			12-Treg
gene	avg_log2FC	p_val_adj	gene	avg_log2FC	p_val_adj	gene	avg_log2FC	p_val_adj	gene	avg_log2FC	p_val_adj	gene	avg_log2FC	p_val_adj	gene	avg_log2FC	p_val_adj	gene	avg_log2FC	p_val_adj	gene	avg_log2FC	p_val_adj	gene	avg_log2FC	p_val_adj	gene	avg_log2FC	p_val_adj	gene	avg_log2FC	p_val_adj	gene	avg_log2FC	p_val_adj	gene	avg_log2FC	p_val_adj	gene	avg_log2FC	p_val_adj
NAMPT	2.37466	1.80664e-74	GZMA	2.83828	2.1973e-35	NAMPT	3.14533	2.04185e-08	no DEG			NAMPT	2.66109	6.72994e-20	DUSP2	1.53438	0.0285284	CTSW	5.04629	0.0024599	NAMPT	2.6832	0.00136024	NAMPT	2.01117	1.86029e-12	NAMPT	2.55142	0.00402286	HLA-DRB3	2.23473	0.0223554	TBX21	3.04483	0.0228749	HLA-DRB3	4.46474	6.3891e-07	DUSP4	2.99015	2.28486e-08
BTG1	1.33247	5.36218e-115	CHI3L2	1.25131	1.43086e-11	GZMA	2.95805	2.51058e-17				GZMA	2.25154	3.78151e-08				GNLY	4.67809	0.0214735	SELL	1.48423	4.577e-06	BTG1	1.94276	1.2371e-76	CCL4	1.54629	0.000397896				BTG1	2.16158	0.00711515				NAMPT	2.92307	2.77664e-13
SELL	1.29642	6.26336e-106	NAMPT	0.93181	0.0384907	LEF1	0.748474	4.90433e-06				BTG1	1.66932	1.91101e-12				F5	4.53198	1.34888e-09	LEF1	1.46088	3.25569e-08	CD44	1.32748	0.024464	BTG1	1.26688	0.000103676										BTG1	1.64046	3.1668e-05
LEF1	1.27486	4.70647e-96	PASK	0.833944	4.29991e-08							CD52	0.51957	4.22875e-05				KLRK1	3.80083	0.000313512	GZMA	1.39756	0.00113797	RUNX3	1.20393	1.4184e-12	KLRB1	1.2415	0.000261171										CST7	1.40148	4.23555e-06
MYC	1.2508	1.8234e-24	GZMM	0.803044	0.0238234													CHI3L2	3.35752	6.95212e-05	CCR7	1.10293	0.0101107	LGALS1	0.818977	2.82055e-08	LGALS1	1.09442	6.43699e-08										LGALS1	1.33024	7.08151e-09
PIK3IP1	0.992423	5.22848e-81	CD2	0.636402	2.77557e-14													S1PR1	3.04426	0.0109114	PIK3IP1	0.996245	0.00441873	DUSP2	0.772438	1.64798e-05													RUNX3	1.16246	4.49479e-05
CCR7	0.981109	2.44927e-34	CD7	0.534174	5.3607e-10													TSPAN32	2.65953	4.99684e-11	IL7R	0.6309	0.00155205																CTLA4	0.665437	0.000983676
CD44	0.882981	5.98638e-06																GLG1	2.52713	0.0219039
IL7R	0.824127	9.17839e-58																LAP3	2.30655	5.18613e-06
DUSP2	0.772062	0.0305235																CCNB1	2.28331	5.66494e-05
TCF7	0.768656	5.54157e-20																PDCD1	1.96184	6.5009e-08
ITK	0.763104	3.22412e-05																LIF	1.81818	0.0358412
ITGAE	0.623626	0.0143684																BAX	1.75814	1.97151e-05
																		IFNGR1	1.7258	2.52759e-09
																		CD274	1.61375	0.00218097
																		HAVCR2	1.56356	0.0482397
																		RUNX3	1.50656	4.20124e-06
																		IKZF2	1.50444	0.0054027
																		NAMPT	1.38212	1.40927e-08
																		CBLB	1.30225	8.40352e-05
																		DUSP2	1.05149	0.0181123
																		IL18RAP	1.05142	0.00011122
																		BCL6	1.04552	0.000179262
																		IL4R	0.896622	0.0413901
																		LAIR2	0.894533	5.17122e-05
																		CCND2	0.757815	0.0181452
																		IFNG	0.528654	0.0122332
																		ITK	0.519957	0.042816

## Sheet: Downregulated late vs early 
Supplementary table 3. Differentially expressed genes.
Healthy late gestation vs healthy early gestation in each CD4+ T cell subtype.
Downregulated in healthy late gestation (logFC2 > |0.5|, adjusted p value < 0.05)
Total cells			0-Tn			1-Tn			2-Tn			3-Tfh like			4-Tm			5-Tm			6-Tm			7-Th1/Th2 int			8-Th1			9-PRF+Tct			10-PDCD1+Tsup			11-Th17			12-Treg
gene	avg_log2FC	p_val_adj	gene	avg_log2FC	p_val_adj	gene	avg_log2FC	p_val_adj	gene	avg_log2FC	p_val_adj	gene	avg_log2FC	p_val_adj	gene	avg_log2FC	p_val_adj	gene	avg_log2FC	p_val_adj	gene	avg_log2FC	p_val_adj	gene	avg_log2FC	p_val_adj	gene	avg_log2FC	p_val_adj	gene	avg_log2FC	p_val_adj	gene	avg_log2FC	p_val_adj	gene	avg_log2FC	p_val_adj	gene	avg_log2FC	p_val_adj
CD48	-0.50123	3.76648e-119	FOSB	-0.512644	0.000162393	SELPLG	-0.527477	8.87022e-07	no DEG			CD3E	-0.550803	0.000366065	CD27	-0.555628	0.028519	LTA	-0.550937	0.015167	ANXA5	-0.587187	8.57774e-05	CD4	-0.522844	5.6208e-23	ZAP70	-0.528868	0.034532	no DEG			CD4	-0.781908	0.00168309	LCK	-0.513304	0.00298911	ARL4C	-0.523141	0.0479512
CD69	-0.535451	5.74282e-98	SELPLG	-0.535309	0.0385098	CD48	-0.568646	3.53485e-09				TRAC	-0.551068	1.35962e-06	CD4	-0.658831	0.0115714	TNFRSF18	-0.61793	8.01987e-05	TNF	-0.813312	0.0104766	ITGB2	-0.524846	3.40919e-32	CD3E	-0.534555	4.60275e-05				LAT	-0.883364	0.0033855	GAPDH	-0.604515	0.0167527	CCR6	-0.533054	0.0212608
LGALS3	-0.536322	1.01128e-27	CD69	-0.636139	9.69888e-19	IL32	-0.602844	3.46337e-09				LTB	-0.681085	2.50401e-07	CD7	-0.661066	0.000719626	CLEC2D	-0.770618	8.30097e-10	IL32	-0.834921	6.05445e-05	TNFSF10	-0.564222	1.12512e-15	ARL4C	-0.538353	0.00184706				CXCR3	-0.963617	0.00201666	CD69	-0.799006	0.0137328	CD7	-0.544524	0.0203464
TRAC	-0.581149	2.38019e-155	CTLA4	-0.723356	0.0115043	ITGA4	-0.703424	0.021845				CD69	-0.81762	2.12085e-09	LCK	-0.712132	1.29288e-06	GZMH	-0.879678	0.0118639	SELPLG	-1.03553	0.015256	CCND2	-0.576745	1.75232e-10	CD6	-0.563297	0.000314733				PDCD1	-1.10077	0.00602941	TRAC	-0.826362	0.000615122	HLA-DRB3	-0.604586	0.00095137
TNF	-0.596397	1.00264e-55	CD48	-0.7627	1.57618e-18	CD69	-0.738545	1.90803e-06				ITGA4	-1.03404	0.00268163	CD247	-0.733082	0.00564735	GZMM	-0.94455	0.00637026	KLRB1	-1.11293	0.00349035	LAT	-0.63302	1.73854e-26	TRAC	-0.674888	4.76421e-11				TOP2A	-1.15941	0.0169917	LTB	-0.882884	0.00151858	FYN	-0.740452	0.000735206
SPOCK2	-0.617926	2.36203e-56	DUSP1	-0.829146	8.56315e-08	LTB	-0.858304	1.92484e-12							TRAC	-0.786566	2.19179e-09	CNOT2	-0.990419	0.00190416	DUSP1	-1.17481	0.00262264	STAT1	-0.646884	5.12991e-05	GZMK	-0.681445	1.17925e-05				ANXA5	-1.26684	7.96213e-05	CD7	-0.930718	0.000237413	TRAC	-0.790944	3.98924e-11
HLA-DPB1	-0.626807	1.55713e-83	IL2RB	-0.829977	0.0104533	KLRB1	-1.18011	4.29425e-08							SELPLG	-1.05162	1.7576e-05	HLA-DPA1	-1.06607	2.03294e-07	TNFRSF4	-2.6981	0.000254938	KLRG1	-0.647867	1.58793e-11	FYN	-1.06981	5.76626e-07				HLA-DRA	-1.29865	0.0170333	CD4	-1.04683	0.000115401	SELL	-0.798338	0.00101808
SELPLG	-0.632849	4.51597e-97	TNFRSF1B	-1.01523	0.0214102	TNFSF10	-1.26319	0.000841144							ITGA4	-1.29547	0.0280178	CASP3	-1.09274	0.00224652	LGALS1	-3.14502	0.000140218	LCK	-0.688605	5.81223e-42	LTB	-1.09534	1.73227e-10				CD3G	-1.61674	3.89966e-06	SPOCK2	-1.08496	0.0445471	STAT5A	-0.870421	0.044553
CXCR3	-0.656643	6.69056e-92	TNFSF10	-1.10638	1.67486e-05										LTB	-1.73312	8.55171e-33	OAS1	-1.16853	0.000381298				GZMM	-0.695139	3.53586e-09	HLA-DQB1	-1.10539	0.0244079							LAT	-1.19709	0.0290215	TNFRSF25	-0.876046	0.00292488
NKG7	-0.66476	7.88002e-34	ITGA4	-1.15407	0.000175742										CD3G	-3.11583	6.42636e-05	ITGAE	-1.35168	6.57231e-05				FYN	-0.698268	3.1469e-17	CD27	-1.23413	4.19406e-08							CD3E	-1.22208	5.4801e-07	CD48	-0.898555	7.16021e-09
IL32	-0.666831	3.46396e-237	PRDM1	-1.16052	3.57193e-05													DPP4	-1.49048	0.0111421				CD69	-0.699384	4.05707e-43	CCR5	-1.46546	0.00150006							SELPLG	-1.3324	0.00648504	CD3G	-0.906291	0.00427706
TNFSF10	-0.706417	2.77454e-63	EGR1	-1.33328	0.000555301													FOXO3	-1.58441	5.49054e-08				BCL11B	-0.712091	1.33705e-13										CD3G	-1.49662	0.0131109	ZAP70	-0.98992	6.02663e-07
GZMK	-0.766024	2.49121e-35	BCL2	-1.60364	1.72894e-06													GIMAP5	-1.85359	0.012731				ITGA4	-0.722227	2.06017e-17													LEF1	-1.15854	4.58257e-06
APOBEC3G	-0.88858	2.46448e-104	STAT4	-1.63455	4.3492e-14													GIMAP2	-1.99768	0.00061821				PRF1	-0.774661	2.88738e-07													LTB	-1.2957	5.56799e-15
STAT1	-0.914723	9.57735e-18	HLA-DPB1	-2.03687	9.4821e-14													STAT1	-2.0544	0.00458152				NKG7	-0.777779	0.00782923													HLA-DRA	-1.37048	3.99703e-09
LTB	-0.987646	7.59223e-178	KLRB1	-2.8209	2.36038e-10													VNN2	-2.31789	0.0164017				TRAC	-0.781503	7.98098e-63													TCF7	-1.70349	4.06094e-08
ITGA4	-1.02862	6.99054e-94																HLA-DRB3	-2.78296	0.00602939				SPOCK2	-0.783501	2.19285e-24													CD69	-2.01355	6.0648e-16
LTA	-1.04746	3.1852e-48																ICAM1	-2.87653	8.17614e-07				CD3G	-0.793219	6.0283e-26													HLA-DQB1	-2.19936	5.11123e-10
TNFRSF4	-1.16489	1.36267e-62																PECAM1	-3.06374	8.25879e-10				CCR7	-0.805522	6.71242e-18													KLRB1	-2.36746	9.68286e-09
BCL2	-1.17641	1.02421e-59																IL12RB1	-4.09768	0.00204844				TCF7	-0.829112	1.80123e-21
CCR6	-1.52666	2.86966e-81																IL15RA	-4.43784	2.268e-06				BCL2	-0.904708	6.08079e-10
																								TRAT1	-0.945498	8.57363e-09
																								SELPLG	-0.953256	4.97013e-43
																								GIMAP5	-0.967499	3.88511e-10
																								CD27	-0.980119	6.27957e-27
																								LTB	-1.11961	1.13152e-67
																								CCR5	-1.14287	9.8016e-12
																								CCR2	-1.17677	1.09077e-11
																								GIMAP7	-1.43861	2.86541e-18

## Sheet: Upregulated PE vs late norm
Supplementary table 3. Differentially expressed genes.
PE vs healthy late gestation in each CD4+ T cell subtype.
Upregulated in PE (logFC2 > |0.5|, adjusted p value < 0.05)
Total cells			0-Tn			1-Tn			2-Tn			3-Tfh like			4-Tm			5-Tm			6-Tm			7-Th1/Th2 int			8-Th1			9-PRF+Tct			10-PDCD1+Tsup			11-Th17			12-Treg
gene	avg_log2FC	p_val_adj	gene	avg_log2FC	p_val_adj	gene	avg_log2FC	p_val_adj	no DEG			gene	avg_log2FC	p_val_adj	gene	avg_log2FC	p_val_adj	gene	avg_log2FC	p_val_adj	gene	avg_log2FC	p_val_adj	gene	avg_log2FC	p_val_adj	gene	avg_log2FC	p_val_adj	gene	avg_log2FC	p_val_adj	gene	avg_log2FC	p_val_adj	gene	avg_log2FC	p_val_adj	gene	avg_log2FC	p_val_adj
NKG7	1.58512	4.39267e-63	EGR1	1.69223	7.71264e-13	no DEG						OAS1	6.38027	0.0123093	no DEG			HLA-DQB1	9.24304	0.000468985	LGALS1	2.15736	0.00880263	OAS1	3.21382	1.53581e-17	HLA-DQB1	1.87079	0.00266863	no DEG			no DEG			CD3E	1.13975	0.000712626	HLA-DQB1	2.54495	5.15275e-25
LGALS3	1.2618	1.6986e-55	TNFSF10	1.45194	1.26595e-05							TNFSF10	1.45956	0.0098559				PYCR1	8.03287	0.0441987				IER3	2.28478	4.35103e-13													OAS1	2.24152	1.31431e-11
TNFRSF4	1.18006	3.46848e-38	FOSB	1.26527	5.99305e-07							FOSB	0.712268	0.0112832				TOP2A	5.89687	0.00131833				NKG7	1.40843	5.76505e-14													LGALS3	1.32879	0.000536662
GZMH	1.12173	5.16183e-18	DUSP1	0.999007	5.83496e-06													LIF	4.72936	1.47416e-08				LGALS3	0.93447	1.49905e-09													STAT1	1.25545	0.00178486
APOBEC3G	1.00919	1.59577e-52	JUN	0.788874	0.00160467													OAS1	4.50596	0.000629345				TRAT1	0.916348	0.000472066													GATA3	1.24157	0.0135847
LGALS1	0.90049	7.21296e-95	BTG1	0.522661	5.96419e-08													IL22	4.49985	0.000845932				PRF1	0.883751	0.00082679													CD69	1.14444	1.00935e-05
HLA-DPB1	0.86764	3.33952e-28																IL15RA	4.11815	7.11342e-06				BCL2	0.867838	0.00774824													CCR5	1.11768	0.00416696
STAT1	0.859685	7.52148e-11																TYMS	3.56917	0.00203138				CCR2	0.813977	0.0410222													JUN	1.10338	3.93217e-09
TNFSF10	0.816173	3.96655e-34																CD8A	3.46657	0.000500817				GIMAP7	0.716152	0.029091													TNFRSF4	0.919541	1.60129e-10
CCL5	0.668964	1.04945e-69																FOXO3	3.35299	2.89684e-11				GIMAP5	0.641958	0.0398919													PDCD1	0.808823	0.000142782
CXCR3	0.51936	4.32716e-30																IL12RB1	3.25502	4.31282e-05				CD3G	0.622335	5.1472e-11													CD7	0.770381	5.01589e-10
CST7	0.517132	2.88179e-32																BTLA	2.80834	0.00193977				TNFSF10	0.594716	1.3555e-08													IL2RA	0.75635	0.0492206
																		ICAM1	2.40421	3.40653e-05				DUSP1	0.572272	1.06907e-16													LTA	0.729175	0.00345183
																		PRF1	1.93008	0.000206137				LCK	0.569208	3.95275e-12													TNFRSF25	0.693029	0.00198482
																		CCR6	1.81266	0.000367428				SELPLG	0.507401	6.54708e-07													TIGIT	0.675445	3.69577e-05
																		ITGAE	1.74124	0.028167																			TRAC	0.621028	2.02261e-10
																		GIMAP2	1.54935	0.0116712																			DUSP1	0.587767	9.58299e-09
																		TNFRSF18	1.17264	0.00172054																			SPOCK2	0.585923	0.000197794
																		IL18R1	1.11002	9.032e-06
																		CLEC2D	0.980633	1.73311e-06
																		GZMH	0.918516	0.00598265
																		CXCR5	0.906281	0.00212632
																		GZMM	0.900623	0.0499619
																		APOBEC3G	0.804815	0.000330971
																		IRF4	0.770049	0.000167734
																		F5	0.753044	0.00297171
																		LAIR2	0.709672	2.76802e-07
																		TSPAN32	0.588142	2.93772e-07
																		LAT	0.575539	2.28596e-05
																		CD274	0.554862	0.00368808
																		BCL6	0.550111	1.66361e-09

## Sheet: Downgulated PE vs late norm 
Supplementary table 3. Differentially expressed genes.
PE vs healthy late gestation in each CD4+ T cell subtype.
Downregulated in PE (logFC2 > |0.5|, adjusted p value < 0.05)
Total cells			0-Tn			1-Tn			2-Tn			3-Tfh like			4-Tm			5-Tm			6-Tm			7-Th1/Th2 int			8-Th1			9-PRF+Tct			10-PDCD1+Tsup			11-Th17			12-Treg
gene	avg_log2FC	p_val_adj	gene	avg_log2FC	p_val_adj	gene	avg_log2FC	p_val_adj	gene	avg_log2FC	p_val_adj	gene	avg_log2FC	p_val_adj	gene	avg_log2FC	p_val_adj	gene	avg_log2FC	p_val_adj	gene	avg_log2FC	p_val_adj	gene	avg_log2FC	p_val_adj	gene	avg_log2FC	p_val_adj	gene	avg_log2FC	p_val_adj	gene	avg_log2FC	p_val_adj	gene	avg_log2FC	p_val_adj	gene	avg_log2FC	p_val_adj
CNOT2	-0.554869	8.59137e-07	CD247	-0.513598	3.28168e-08	CXCR4	-0.623818	0.00054741	no DEG			NAMPT	-1.7826	0.00571544	no DEG			IL4R	-0.512483	0.0121013	NAMPT	-1.81707	0.00174499	BTG1	-0.553181	5.51213e-07	DUSP2	-0.509587	0.00995681	CXCR4	-1.19896	0.00297132	LAG3	-2.30783	0.0260359	no DEG			no DEG
ICOS	-0.570665	2.82408e-20	FYN	-0.577737	0.000446821	CD2	-0.773044	8.32584e-10										TXK	-0.541843	0.014275				RUNX3	-0.765882	0.000108418	CD69	-0.69573	0.00174893	KLRK1	-2.35162	0.00307136
TRIB2	-0.626178	1.22498e-22	CD3G	-0.645444	2.14976e-10	ICOS	-0.940698	0.0497105										PDCD1	-0.708916	0.00578801				CTSW	-1.04821	5.50269e-12	CCL4	-0.696807	0.0304447	HLA-DRB3	-4.19679	1.87794e-06
MYC	-0.731844	6.37775e-28	ITGB2	-0.648959	3.522e-13	NAMPT	-2.92203	3.03064e-06										CXCR3	-0.744225	0.00264978				NAMPT	-1.5492	0.000754261	HLA-DRB3	-0.849649	0.00245247
BCL11B	-0.733139	1.32276e-22	CCND2	-0.687488	0.00887754													MYC	-0.924203	0.000375164							CXCR4	-1.02724	2.08127e-08
FOXO1	-0.795985	6.61877e-11	CD2	-0.772701	1.98393e-22													STAT3	-0.969259	0.0172588							PIK3IP1	-1.0777	0.0111559
PIK3IP1	-0.806433	2.62821e-66	GIMAP7	-0.907772	2.80474e-10													NAMPT	-1.00093	2.10528e-06
LEF1	-0.867785	1.76123e-119	GZMM	-0.923047	0.0400386													TNFRSF4	-1.02753	0.000168185
S1PR1	-1.11459	2.59182e-41	SPOCK2	-0.963579	1.56784e-11													FOXP1	-1.12809	1.25357e-06
CCR7	-1.12247	3.52211e-98	ANXA5	-1.19631	2.79212e-10													GNLY	-1.1478	0.0211211
TCF7	-1.15721	6.95826e-84	GZMA	-1.34362	7.91965e-12													LAP3	-1.24455	6.94532e-05
GIMAP7	-1.16641	1.59781e-40																HMGB2	-1.25389	0.0162768
SELL	-1.24897	2.96909e-127																LGALS3	-1.95628	2.86387e-05
NAMPT	-1.36496	5.34361e-21																CD27	-2.14704	0.000114651
																		GATA3	-2.16946	0.000146257
																		STAT5A	-2.23707	0.000681608
																		KLRB1	-2.32924	0.00143653
																		TGFB1	-2.89741	0.000725348
																		CCNB1	-6.3271	0.000122047

## Sheet: UP in PE Treg subcluster
Supplementary table 3. Differentially expressed genes.
PE vs healthy late gestation in FOXP3+ Treg subcluster.
Upregulated in PE (logFC2 > |0.5|, adjusted p value < 0.05) in FOXP3+ Treg subcluster.
Treg0 Naïve			Treg1 TIGIT low			Treg2			Treg3			Treg4 effector like
gene	avg_log2FC	p_val_adj	gene	avg_log2FC	p_val_adj	gene	avg_log2FC	p_val_adj	gene	avg_log2FC	p_val_adj	gene	avg_log2FC	p_val_adj
OAS1	9.97609	0.00359646	HLA-DQB1	2.63253	0.0454985	no DEGs			LTA	2.40429	0.00745569	GATA3	5.5887	0.0182394
HLA-DQB1	4.36385	0.00357045							HLA-DQB1	3.02164	9.64225e-07	OAS1	3.21219	0.0253689
												ZAP70	2.41536	0.0435809
												FYN	2.0738	0.0387651
												TNFRSF25	1.78173	0.0120344
												CD69	1.5878	0.0211823
												HLA-DQB1	1.5577	0.000163069
												SPOCK2	1.53929	0.00156811
												JUN	1.53736	0.000502974
												TNFRSF4	1.2139	0.0036768
												TRAC	1.19559	1.06108e-08
												ICOS	0.848127	0.0460276
												CD3E	0.647612	0.00789883

## Sheet: Down in PE Treg subcluster
Supplementary table 3. Differentially expressed genes.
PE vs healthy late gestation in FOXP3+ Treg subcluster.
Downregulated in PE (logFC2 > |0.5|, adjusted p value < 0.05) in FOXP3+ Treg subcluster.
Treg0 Naïve			Treg1 TIGIT low			Treg2			Treg3			Treg4 effector like
gene	avg_log2FC	p_val_adj	gene	avg_log2FC	p_val_adj	gene	avg_log2FC	p_val_adj	gene	avg_log2FC	p_val_adj	gene	avg_log2FC	p_val_adj
no DEGs			no DEGs			no DEGs			DUSP4	-2.08267	0.000214506	NAMPT	-1.81244	0.00072581
												BTG1	-2.3529	1.49888e-06
												CTSW	-6.38936	1.5553e-05
